# Supplementary material for: Levodopa ONOFF-state freezing of gait: Defining the gait and non-motor phenotype
Source: PLoS One. 2022 Jun 2;17(6):e0269227. doi: 10.1371/journal.pone.0269227 (PMC9162361; doi:10.1371/journal.pone.0269227)
Supplement: S1 Dataset — (CSV) [file pone.0269227.s003.csv]

VARTYPE	DXGRP	FOG	ID	MALE	Handedness	DiseaseDominance	DominantPhenotype	InitialSymptom	ONSETAGE	ENROLLAGE	EnrollAge_c	DISDUR	DisDur_c	HnYAtEnroll	FallFrequency	FOGdur	DailyLdopa	LastLdopaDose	HrsAfterLdopa	DurOnLDopa	AgonistAtInitial	NoAgonistAtInitial	MAOIAtInitial	NoMAOIAtInitial	LEDD	totalUPDRS	motorUPDRS	motorUPDRS_c	UPDRSDIFF	FOGQ	FOGQ_subscore	FOGQq1	FOGQq2	FOGQq3	FOGQq4	FOGQq5	FOGQq6	FOGQq4_6	FOGQq5_6	FOGQ_AvQ5_6	MOCA	FAB	SCOPA	PDQ	APATHY	HAMD	HAMA	RBDQ	EPWORTH
CV	noFOG	0	1	1	Right	Left	tremor	rest tremor	57.6	59.1	-8.128131417	1.4	-6.862628337	1.0	0		100	100	5	0.0136892539	no	1	no	1	100	12	8	-9.17	4	1	0										29	17	33	17	11	5	2	4	4
CV	noFOG	0	2	1	Right	Left	PIGD	balance	53.6	56.0	-11.24654346	2.3	-5.972826831	2.0	0		300	100	1	0.6625598905	no	1	no	1	300	18.5	13.5	-3.67	5	2	0										27	14	30	18	3	7	7	6	2
CV	OFF-FOG	1	3	0	Right	Right	PIGD	gait	79.1	82.7	15.499520876	3.6	-4.686036961	3.0	0.25	3.1	600	200	2	0.5338809035	no	1	no	1	600	18	8	-9.17	10	11	6	3	2	2	2	1	1	4	2	1	29	15	29	37	6	6	4	2	9
CV	OFF-FOG	1	4	1	Right	Right	PIGD	handwriting	55.8	65.2	-1.954277892	9.4	1.140109514	2.0	0	3.3	940	200	2.25	5.440109514	no	1	no	1	940	26	18	0.83	8	8	4	2	2	2	1	1	0	2	1	0.5	24	15	22	43	29	5	4	8	2
CV	OFF-FOG	1	5	1	Right	Left	PIGD	rest tremor	62.0	73.6	6.3797399042	11.6	3.2592060233	2.5	0.3333333333	3.6	800	150	2.25	3.1430527036	no	1	no	1	800	29	13	-4.17	16	12	7	3	2	3	2	1	1	4	2	1	26	14	21	55	21	11	4	8	3
CV	OFF-FOG	1	6	0	Right	Left	tremor	handwriting	39.5	43.2	-24.01314168	3.7	-4.57652293	2.0	0	0.7	0				no	1	no	1	0	52.5	26.5	9.33	26	11	8	2	1	3	1	2	2	5	4	2	28	18	23	63	10	11	4	4	6
CV	OFF-FOG	1	7	0	Right	Right	tremor	rest tremor	61.3	67.4	0.1785078713	6.1	-2.235660507	2.0	0.25	0.8	0				no	1	no	1	0	53	35	17.83	18	12	7	2	1	2	2	1	2	5	3	1.5	28	16	25	27	3	1	1	3	2
CV	OFF-FOG	1	8	0	Right	Right	tremor	handwriting	52.6	56.6	-10.62505133	3.9	-4.362970568	2.0	0.6666666667	0.9	500	100	1	1.18275154	no	1	selegilne 10	0	600	26	9	-8.17	17	12	9	2	1	2	2	3	2	7	5	2.5	28	15	31	48	12	11	13	10	9
CV	OFF-FOG	1	9	1	Right	Right	PIGD	gait	61.8	66.7	-0.48678987	4.9	-3.434839151	2.0	0.3333333333	1.9	450	200	2	1.864476386	mirapex 4.5	0	no	1	900	42.5	26.5	9.33	16	11	9	2	2	3	3	1	2	6	3	1.5	25	15	28	69	27	15	10	6	10
CV	OFF-FOG	1	10	0	Right	Right	PIGD	rest tremor	60.0	62.2	-5.012457221	2.2	-6.065913758	2.0	0	1.4	300	100	1.5	1.8151950719	no	1	no	1	300	18	9	-8.17	9	3	3	0	0	1	1	1	0	2	1	0.5	26	13	27	22	27	21	12	12	2
CV	noFOG	0	11	1	Right	Left	PIGD	arm swing	52.0	60.6	-6.611362081	8.6	0.2694729637	2.0	0	-1.1	1000	150	0.5	8.1560574949	no	1	selegiline 10	0	1100	23	9	-8.17	14	5	0										28	16	25	25	7	6	2	5	7
CV	ON-FOG	1	12	1	Right	Right	PIGD	stiffness	65.8	73.9	6.7438740589	8.1	-0.193223819	4.0	3	4.1	2140	500	1	4.6926762491	no	1	no	1	2140	64	39	21.83	25	15	9	3	3	3	2	2	2	6	4	2	18	11	9	43	10	8	6	1	11
CV	OFF-FOG	1	13	1	Right	Right	tremor	arm swing	49.3	60.5	-6.731827515	11.2	2.8759069131	2.0	0	2.2	400	200	1	0.2546201232	no	1	no	1	400	31	20	2.83	11	1	0	1	0	1	1	0	1	2	1	0.5	26	17	24	9	7	0	3	3	14
CV	noFOG	0	14	0	Right	Left	tremor	rest tremor	64.0	67.9	0.6658453114	3.9	-4.434154689	2.0	0	-1.3	100	100	12	0.5968514716	pramipexole 1mg qhs	0	Azilect 1mg	0	300	25.5	16	-1.17	9.5	2	0										25	18	21	26	4	4	6	2	12
CV	ON-FOG	1	15	1	Right	Right	PIGD	rest tremor	75.8	80.3	13.073785079	4.5	-3.788021903	2.0	0	2.5	1050	250	2	2.264202601	no	1	no	1	1050	44	25	7.83	19	12	7	3	2	4	1	1	1	3	2	1	19	11	17	42	9	8	5	3	10
CV	noFOG	0	16	0	Right	Right	tremor	rest tremor	72.2	73.5	6.2866529774	1.3	-7.040588638	2.0	0		300	100	1	1.0075290897	no	1	no	1	300	22	17	-0.17	5	0	0										21	11	17	19	12	6	5	3	4
CV	ON-FOG	1	17	1	Right	Left	PIGD	action tremor	54.1	75.0	7.8308008214	20.9	12.606228611	4.0	24	4.9	1500	375	1	10.907597536	no	1	no	1	1500	66	36	18.83	30	16	9	3	3	4	2	2	2	6	4	2	22	12	24	67	12	6	8	2	8
CV	ON-FOG	1	18	1	Right	Right	PIGD	gait	61.6	73.6	6.3605749487	11.9	3.6397672827	3.0	0	7.9	1320	200	0.5	10.940451745	no	1	no	1	1320	26	7	-10.17	19	16	11	3	2	3	4	2	2	8	4	2	28	15	27	39	22	10	7	3	11
CV	ON-FOG	1	19	0	Right	Right	PIGD	rest tremor	45.5	52.3	-14.89062286	6.8	-1.48275154	3.0	0	0.5	609	150	0.5	1.9028062971	pramipexole 4.5	0	Azilect 1mg	0	1159	24	18	0.83	6	12	8	3	1	3	2	2	1	5	3	1.5	26	12	22	43	9	5	4	8	11
CV	noFOG	0	20	1	Right	Left	tremor	action tremor	73.7	78.8	11.567967146	5.0	-3.25687885	2.0	0		800	200	1	1.7056810404	no	1	no	1	800	34	25	7.83	9	0	0										24	16	20	7	18	5	1	3	6
CV	noFOG	0	21	0	Right	Right	PIGD	rest tremor	54.2	63.0	-4.152772074	8.9	0.5542094456	2.5	0		1000	250	2.75	2.4394250513	no	1	no	1	1000	25	16	-1.17	9	4	0										21	15	21	56	11	19	16	6	3
CV	ON-FOG	1	22	0	Right	Left	PIGD	stiffness	52.4	68.7	1.5446954141	16.4	8.0531827515	2.0	0.2	4.4	819	273	1	15.353867214	ropinirole 2	0	no	1	859	62.5	35.5	18.33	27	14	9	3	2	3	2	2	2	6	4	2	29	15	24	84	9	9	8	10	15
CV	OFF-FOG	1	23	0	Right	Right	PIGD	handwriting	39.6	63.4	-3.846132786	23.8	15.453593429	2.0	0.3333333333	1.2	700	100	1	17.752224504	no	1	no	1	700	24	16	-1.17	8	3	0	2	1	0	0	0	0	0	0	0	28	17	21	28	11	4	3	8	2
CV	noFOG	0	24	0	Left	Right	tremor	rest tremor	57.6	63.3	-3.854346338	5.8	-2.534086242	2.0	0		400	75	2.5	4.6023271732	no	1	selegiline 10	0	500	19	13	-4.17	6	0	0										27	18	25	13	3	4	2	5	4
CV	noFOG	0	25	1	Right	Left	tremor	gait	66.5	72.6	5.4324435318	6.1	-2.205544148	2.0	0.1666666667		300	100	5	4.1779603012	no	1	Azilect 1mg	0	400	29	20	2.83	9	1	0										25	18	27	12	17	2	3	6	7
CV	ON-FOG	1	26	1	Right	Left	PIGD	rest tremor	55.2	68.4	1.1778234086	13.2	4.8608487337	2.5	0	1.5	1200	300	0.5	13.160848734	no	1	no	1	1200	70	38	20.83	32	12	7	3	2	4	1	1	1	3	2	1	17	10	17	93	13	16	8	11	20
CV	noFOG	0	27	1	Right	Right	PIGD	rest tremor	70.6	82.1	14.872553046	11.5	3.2154004107	2.0	0		600	200	0.75	0.5831622177	no	1	no	1	600	29.5	13.5	-3.67	16	2	0										27	18	25	16	14	4	4	3	5
CV	ON-FOG	1	28	0	Right	Left	PIGD	gait	68.8	73.0	5.7911019849	4.2	-4.067282683	3.0	3.3333333333	1.2	600	150	1	3.2334017796	no	1	no	1	600	42	25	7.83	17	14	9	3	2	3	2	2	2	6	4	2	22	15	20	59	8	16	15	5	2
CV	ON-FOG	1	29	0	Right	Left	PIGD	rest tremor	57.7	63.4	-3.807802875	5.6	-2.651813826	4.0	12	1.3	600	200	2	7.6495550992	no	1	no	1	600	53	28	10.83	25	22	16	3	3	4	4	4	4	12	8	4	26	12	20	91	26	7	6	6	16
CV	noFOG	0	30	0	Right	Right	tremor	rest tremor	53.0	62.1	-5.067214237	9.1	0.8088295688	2.0	1.3333333333	-1.0	913.5	304	0.67	8.1067761807	no	1	no	1	913.5	39	20	2.83	19	4	0										18	10	11	53	6	17	7	3	0
CV	noFOG	0	31	1	Right	Left	PIGD	gait	72.2	74.0	6.8287474333	1.8	-6.460164271	1.0	0		450	150	2	0.758384668	no	1	Azilect 1mg	0	550	23	11	-6.17	12	2	0										19	15	18	23	10	9	6	5	10
CV	OFF-FOG	1	32	1	Right	Left	PIGD	gait	55.4	62.1	-5.127446954	6.7	-1.597741273	2.0	0	2.2	600	150	1.25	5.7029431896	no	1	Azilect 1mg	0	700	34	12	-5.17	22	13	9	2	2	3	2	2	2	6	4	2	29	11	18	60	21	10	10	13	10
CV	noFOG	0	33	0	Right	Right	PIGD	action tremor	67.2	71.5	4.2770704997	4.3	-4.007049966	2.0	0		600	200	0.67	3.1101984942	ropinirole 0.5	0	no	1	610	14	6	-11.17	8	0	0										22	14	21	9	4	4	4	2	2
CV	noFOG	0	34	1	Right	Left	tremor	rest tremor	65.9	70.1	2.9136208077	4.2	-4.086447639	2.0	0		300	100	2.5	0.8651608487	no	1		0	300	23	13	-4.17	10	0	0										27	16	25	11	6	1	1	6	7
CV	noFOG	0	35	1	Left	Right	tremor	rest tremor	57.0	63.2	-3.974811773	6.2	-2.057700205	2.0	0		400	100	3.5	0.5694729637	pramipexole 1mg	0	Azilect 1mg	0	600	17	17	-0.17	0	2	0										27	18	28	22	5	4	3	8	15
CV	ON-FOG	1	36	0	Right	Right	PIGD	rest tremor	80.2	87.7	20.460506502	7.5	-0.790075291	4.0	12	6.5	819	273	1	6.5106091718	no	1	no	1	819	63	34	16.83	29	11	6	3	2	3	1	1	1	3	2	1	24	15	18	77	21	12	9	3	7
CV	noFOG	0	37	1	Right	Left	tremor	rest tremor	57.5	70.1	2.92183436	12.6	4.2995893224	2.0	0		750	150	4	10.600958248	ropinirole 6	0	Azilect 1mg	0	970	28	16	-1.17	12	1	0										29	17	30	11	0	1	7	8	10
CV	OFF-FOG	1	38	1	Right	Right	PIGD	rest tremor	56.3	61.4	-5.765366188	5.1	-3.172005476	2.0	0	2.1	1200	400	4.25	1.9219712526	no	1	selegiline 10	0	1300	11	7	-10.17	4	6	3	2	1	1	1	1	0	2	1	0.5	27	17	26	27	7	8	6	3	15
CV	ON-FOG	1	39	0	Right	Left	PIGD	dexterity	48.5	67.4	0.2140999316	18.9	10.604859685	4.0	90	2.9	900	200	1	15.904175222	no	1	no	1	900	63	35	17.83	28	16	10	3	3	4	2	2	2	6	4	2	20	13	12	90	18	14	8	6	6
CV	OFF-FOG	1	40	1	Right	Left	PIGD	stiffness	25.3	42.6	-24.60451745	17.3	8.9621492129	3.0	0	2.8	2401	686	3	13.097878166	no	1	no	1	2401	22	6	-11.17	16	13	9	3	1	3	2	2	2	6	4	2	25	17	22	81	15	22	16	2	19
CV	noFOG	0	41	1	Right	Left	tremor	rest tremor	67.4	68.0	0.7917864476	0.6	-7.681245722	2.0	0		200	100	5	0.3203285421	no	1	no	1	200	16	14	-3.17	2	0	0										25	17	27	2	3	0	0	1	2
CV	OFF-FOG	1	42	1	Left	Right	tremor	balance	33.2	64.2	-2.978234086	31.0	22.673305955	2.0	0	5.0	1500	125	1	9.9712525667	no	1	Azilect 1mg	0	1600	36	21	3.83	15	15	10	3	2	3	3	2	2	7	4	2	28	18	28	58	10	18	14	8	11
CV	OFF-FOG	1	43	0	Right	Right	PIGD	gait	62.4	67.4	0.2277891855	5.1	-3.234976044	2.0	0	2.1	0			-0.002737851	no	1	no	1	0	26	13	-4.17	13	10	6	2	2	3	1	1	1	3	2	1	27	15	27	42	12	24	27	3	8
CV	ON-FOG	1	44	1	Right	Right	PIGD	rest tremor	75.9	80.8	13.621355236	4.9	-3.410198494	4.0	0	1.8	900	300	1.25	4.6379192334	no	1	no	1	900	40	23	5.83	17	11	5	4	2	2	1	1	1	3	2	1	22	16	25	76	24	16	7	11	8
CV	noFOG	0	45	1	Right	Right	tremor	rest tremor	56.8	64.0	-3.191786448	7.2	-1.132306639	1.0	0		0				no	1	selegiline 10mg	0	100	16	7	-10.17	9	0	0										26	14	26	37	15	10	4	4	16
CV	OFF-FOG	1	46	0	Right	Left	PIGD	rest tremor	69.1	69.9	2.7383983573	0.8	-7.50054757	2.5	0	0.6	300	100	3	0.2546201232	no	1	no	1	300	14	10	-7.17	4	1	0	1	0	0	0	0	0	0	0	0	21	18	20	28	19	2	4	3	1
CV	noFOG	0	47	1	Right	Right	PIGD	gait	48.6	71.7	4.4933607118	23.1	14.774606434	2.0	0		750	150	0.5	11.074606434	requip 8 qod	0	no	1	910	17	17	-0.17	0	5	0										28	18	29	82	34	14	11	10	10
CV	OFF-FOG	1	48	0	Right	Left	PIGD	rest tremor	45.0	53.0	-14.22532512	8.0	-0.275359343	2.0	0.1666666667	6.0	400	100	1.5	1.1362080767	pramipexole 4	0	Azilect 1mg	0	900	23.5	14.5	-2.67	9	16	10	3	3	3	3	2	2	7	4	2	23	15	19	48	17	11	8	7	7
CV	noFOG	0	49	1	Right	Right	PIGD	dystonia	67.3	71.7	4.5152635181	4.4	-3.903011636	2.0	0		1000	200	2.25	2.9678302533	no	1	no	1	1000	25	11	-6.17	14	3	0										16	8	18	66	15	22	16	3	14
CV	OFF-FOG	1	50	1	Right	Right	PIGD	gait	53.8	61.7	-5.455989049	7.9	-0.362970568	2.0	0.5	0.7	600	200	3	4.93908282	no	1	azilect 1mg	0	700	38	14	-3.17	24	11	8	2	1	2	2	2	2	6	4	2	25	18	24	64	27	10	10	6	10
CV	noFOG	0	51	0	Right	Right	PIGD	handwriting	67.4	70.2	2.9656399726	2.8	-5.534770705	2.0	0.1666666667		300	100	2	0.0985626283	no	1	no	1	300	26	14	-3.17	12	1	0										27	14	24	31	5	4	3	1	2
CV	ON-FOG	1	52	1	Right	Right	PIGD	gait	67.5	71.9	4.6822724162	4.4	-3.88384668	2.5	0	2.4	300	100	3	1.1690622861	no	1	no	1	300	53.5	35.5	18.33	18	13	9	2	1	4	2	1	2	5	3	1.5	25	14	21	29	11	10	6	1	5
CV	OFF-FOG	1	53	0	Right	Right	PIGD	handwriting	48.6	67.6	0.4112251882	19.0	10.730800821	3.0	0.3333333333	1.0	400	100	3.5	19.030800821	requip 2	0	no	1	440	37.5	19.5	2.33	18	4	0	2	2	0	0	0	0	0	0	0	27	12	22	49	29	14	6	5	9
CV	ON-FOG	1	54	1	Left	Right	PIGD	hypomimia	67.0	69.6	2.3633127995	2.6	-5.723682409	4.0	0	0.6	1200	400	1	1.4948665298	no	1	no	1	1200	48	30	12.83	18	12	9	3	2	3	2	1	1	4	2	1	18	13	16	31	21	10	8	2	7
CV	noFOG	0	55	1	Right	Right	tremor	action tremor	59.7	61.8	-5.401232033	2.1	-6.167214237	2.0	0		200	50	0.5	0.5503080082	no	1	no	1	200	22	12	-5.17	10	0	0										26	18	19	4	10	0	0	3	7
CV	noFOG	0	56	0	Right	Right	tremor	rest tremor	59.2	65.5	-1.70513347	6.3	-2.016632444	1.0	0		450	150	4.5	1.7029431896	no	1	no	1	450	10	5	-12.17	5	1	0										27	18	29	5	12	4	6	1	7
CV	ON-FOG	1	57	1	Right	Left	PIGD	rest tremor	65.0	79.1	11.934839151	14.1	5.7889801506	2.5	1	5.1	1250	250	2.5	10.088980151	no	1	no	1	1250	50.5	34.5	17.33	16	11	8	2	1	4	2	1	1	4	2	1	21	13	18	59	24	4	3	1	3
CV	ON-FOG	1	58	1	Right	Left	PIGD	gait	65.8	70.4	3.2010951403	4.6	-3.67303217	2.0	0.5	1.5	800	200	0.75	4.6269678303	ropinirole 3	0	Azilect 1mg	0	960	45.5	27.5	10.33	18	17	14	3	0	4	4	3	3	10	6	3	20	13	17	53	8	2	8	11	15
CV	OFF-FOG	1	59	0	Left	Left	PIGD	rest tremor	47.8	53.8	-13.44503765	6.0	-2.309582478	2.0	0.3333333333	4.0	550	100	1	3.9917864476	no	1	no	1	550	32	12	-5.17	20	19	13	3	3	3	4	3	3	10	6	3	28	16	19	38	5	15	8	4	4
CV	OFF-FOG	1	60	1	Right	Right	PIGD	stiffness	61.2	66.7	-0.467624914	5.5	-2.807871321	2.5	0	2.7	600	200	3.5	2.2450376454	no	1	no	1	600	30	22	4.83	8	1	0	1	0	0	0	0	0	0	0	0	28	16	26	14	13	8	5	3	13
CV	noFOG	0	61	0	Right	Right	tremor	handwriting	72.3	75.9	8.7260780287	3.6	-4.664134155	1.0	0		300	100	3.5	1.3880903491	no	1	selegiline 10	0	400	10	8	-9.17	2	0	0										24	14	24	9	3	4	2	8	11
CV	noFOG	0	62	1	Left	Left	tremor	action tremor	77.2	78.1	10.888980151	0.9	-7.448528405	2.0	0		0				no	1	no	1	0	29	20	2.83	9	1	0										25	15	29	4	7	2	3	2	2
CV	OFF-FOG	1	63	0	Right	Left	PIGD	stiffness	55.5	57.4	-9.84202601	1.9	-6.419096509	1.0	0	1.0	0				pramipexole 1	0	selegiline 10	0	200	16.5	8.5	-8.67	8	1	0	1	0	0	0	0	0	0	0	0	29	18	24	30	3	6	5	3	13
CV	noFOG	0	64	0	Right	Left	tremor	action tremor	69.8	72.0	4.8273785079	2.2	-6.115195072	1.0	0		0				no	1	selegiline 10mg	0	100	10	6.5	-10.67	3.5	1	0										27	18	26	7	0	2	1	4	4
CV	ON-FOG	1	65	0	Right	Left	PIGD	gait	59.5	72.3	5.0628336756	12.8	4.4967145791	4.0	30	5.3	800	200	1	6.7980835044	no	1	no	1	800	53	31	13.83	22	15	10	3	2	3	3	2	2	7	4	2	26	15	28	73	10	11	8	5	13
CV	OFF-FOG	1	66	1	Right	Left	PIGD	gait	69.0	73.9	6.664476386	4.9	-3.423887748	2.0	0	1.3	400	100	1.5	1.8754277892	no	1	no	1	400	38.5	23.5	6.33	15	11	7	2	2	3	2	1	1	4	2	1	23	11	20	48	17	15	7	5	6
CV	noFOG	0	67	0	Right	Right	tremor	rest tremor	60.2	69.0	1.8485968515	8.8	0.5323066393	1.0	0		0			8.8323066393	no	1	selegiline 10	0	100	19	12	-5.17	7	3	0										27	16	23	19	8	8	6	4	10
CV	OFF-FOG	1	68	0	Right	Left	PIGD	arm swing	57.6	68.4	1.2462696783	10.8	2.5391512663	2.5	30	5.8	400	100	0.67	20.840520192	requip 3mg	0	no	1	460	38	21	3.83	17	13	8	3	2	3	2	1	2	5	3	1.5	18	11	17	72	26	12	8	6	8
CV	ON-FOG	1	69	0	Right	Left	PIGD	rest tremor	60.7	70.0	2.8287474333	9.3	1.011430527	4.0	0.3333333333	3.1	1000	250	1	4.9746748802	no	1	no	1	1000	34	18	0.83	16	15	9	3	2	3	3	2	3	8	5	2.5	24	14	23	97	22	21	15	2	6
CV	OFF-FOG	1	70	1	Right	Left	PIGD	stiffness	62.4	72.8	5.5611225188	10.4	2.0874058864	2.0	0.6666666667	0.2	700	100	2	2.0588637919	no	1	no	1	700	57.5	32.5	15.33	25	6	4	1	1	2	1	0	1	2	1	0.5	24	15	16	33	31	18	11	7	8
CV	ON-FOG	1	71	1	Right	Left	PIGD	arm swing	66.2	72.2	4.9889117043	6.0	-2.265776865	4.0	2	2.4	1200	300	1	4.3641341547	ropinirole 8	0	no	1	1360	54	31	13.83	23	13	8	3	2	3	2	1	2	5	3	1.5	25	18	24	22	3	6	5	6	7
CV	noFOG	0	72	0	Left	Left	PIGD	balance	59.4	63.3	-3.900889802	3.9	-4.445106092	3.0	0.6666666667	-0.3	600	200	0.75	0.6132785763	no	1	no	1	600	27	9	-8.17	18	5	0										28	17	26	49	9	10	5	6	11
CV	OFF-FOG	1	73	1	Right	Left	PIGD	gait	68.9	74.7	7.4694045175	5.7	-2.555989049	2.0	0	0.7	600	200	3	5.7440109514	no	1	no	1	600	31	12	-5.17	19	8	6	1	1	3	1	1	1	3	2	1	27	11	16	43	15	9	9	7	4
CV	OFF-FOG	1	74	1	Right	Left	PIGD	rest tremor	61.5	73.7	6.4509240246	12.1	3.8013004791	2.0	0.3333333333	7.1	500	125	2	3.8548939083	no	1	no	1	500	44	25	7.83	19	3	0	3	0	0	0	0	0	0	0	0	24	18	21	38	34	17	6	11	15
CV	noFOG	0	75	1	Right	Right	PIGD	rest tremor	73.8	76.4	9.2024640657	2.6	-5.712731006	2.0	0	-0.6	600	200	2.75	2.5051334702	no	1	no	1	600	24	12	-5.17	12	3	0										28	17	27	12	12	7	6	5	8
CV	noFOG	0	76	1	Right	Left	PIGD	rest tremor	55.9	65.6	-1.606570842	9.7	1.4138945927	2.0	0		600	200	2.75	3.0663928816	no	1	no	1	600	29	13	-4.17	16	2	0										25	16	29	18	7	7	6	3	13
CV	OFF-FOG	1	77	1	Right	Left	PIGD	gait	52.2	63.1	-4.073374401	10.9	2.6048596851	2.0	0	10.4	1140	200	1	7.9041752225	no	1	no	1	1140	39	23	5.83	16	9	8	2	1	2	2	1	1	4	2	1	25	15	21	50	20	3	1	11	7
CV	OFF-FOG	1	78	0	Right	Right	PIGD	stiffness	56.0	62.1	-5.124709103	6.0	-2.268514716	2.0	0	-3.0	600	200	1.75	6.0314852841	requip 3mg	0	no	1	660	22	6	-11.17	16	13	9	3	1	3	2	2	2	6	4	2	24	15	21	71	16	13	9	8	3
CV	ON-FOG	1	79	1	Right	Right	PIGD	stiffness	44.1	53.8	-13.39028063	9.7	1.3892539357	2.0	0.3333333333	5.7	700	200	2	5.6892539357	no	1	selegiline 10	0	800	35	17	-0.17	18	9	8	1	0	2	2	2	2	6	4	2	24	18	19	4	3	2	2	2	6
CV	ON-FOG	1	80	0	Right	Left	PIGD	gait	58.0	72.3	5.0929500342	14.3	5.9915811088	4.0	4	8.3	800	200	1	14.291581109	no	1	no	1	800	63	34	16.83	29	18	11	4	3	3	3	2	3	8	5	2.5	10	11	12	70	14	6	8	6	10
CV	noFOG	0	81	1	Right	Right	tremor	action tremor	50.0	53.6	-13.57645448	3.6	-4.724366872	1.0	0		400	200	5.5	1.993155373	no	1	selegiline 10	0	500	14.5	4.5	-12.67	10	1	0										25	18	28	11	11	6	2	6	4
CV	OFF-FOG	1	82	1	Right	Right	PIGD	handwriting	49.2	59.6	-7.629842574	10.3	2.0490759754	2.0	0	2.9	800	200	1	4.6844626968	no	1	no	1	800	29	19	1.83	10	9	7	1	1	3	2	0	2	4	2	1	29	17	26	51	7	12	6	7	9
CV	OFF-FOG	1	83	1	Right	Left	tremor	rest tremor	56.3	66.6	-0.631895962	10.3	1.9806297057	2.0	0.0833333333	0.5	600	200	0.5	6.2806297057	no	1	no	1	600	51.5	27.5	10.33	24	6	4	1	1	2	1	0	1	2	1	0.5	15	7	8	70	27	10	16	12	19
CV	noFOG	0	84	1	Right	Right	PIGD	dexterity	31.7	36.0	-31.1945243	4.3	-4.02347707	2.0	0		750	250	2.75	2.6119096509	pramipexole 1.5	0	selegiline 10	0	1000	22	8	-9.17	14	2	0										27	17	25	57	27	17	12	2	6
CV	OFF-FOG	1	85	1	Ambidextrous	Right	PIGD	action tremor	62.8	75.5	8.3290896646	12.8	4.4556468172	4.0	0.3333333333	0.2	1050	400	2.5	2.9240246407	no	1	no	1	1050	41.5	18.5	1.33	23	11	6	3	2	3	1	1	1	3	2	1	21	13	21	53	20	8	7	9	12
CV	ON-FOG	1	86	1	Right	Left	PIGD	gait	54.7	72.8	5.6158795346	18.2	9.860164271	2.0	4	2.0	470	100	1	16.161533196	no	1	no	1	470	63	37	19.83	26	12	9	2	1	3	2	2	2	6	4	2	23	12	14	61	15	7	7	12	12
CV	ON-FOG	1	87	1	Right	Right	PIGD	rest tremor	57.8	71.6	4.4002737851	13.8	5.5343600274	3.0	12	1.7	1340	100	1	9.8343600274	no	1	selegiline 10	0	1440	37	16	-1.17	21	18	13	3	2	4	3	3	3	9	6	3	17	11	15	80	16	16	10	10	10
CV	noFOG	0	88	0	Right	Left	PIGD	gait	53.4	60.1	-7.074058864	6.7	-1.578576318	2.0	0	-1.3	700	250	3.5	2.559890486	no	1	no	1	700	14	7	-10.17	7	2	0										27	17	24	26	11	9	3	4	5
CV	noFOG	0	89	0	Right	Left	tremor	rest tremor	52.8	61.9	-5.269815195	9.2	0.8635865845	2.0	0.1428571429		800	200	0.5	4.1642710472	no	1	no	1	800	12	6	-11.17	6	2	0										27	17	26	39	7	11	5	6	13
CV	OFF-FOG	1	90	0	Right	Right	PIGD	rest tremor	51.4	70.1	2.9163586585	18.8	10.451540041	3.0	4	0.5	600	150	1	17.749486653	requip 12	0	Azilect 1mg	0	940	21	4	-13.17	17	8	5	2	1	2	1	1	1	3	2	1	28	16	27	52	7	11	4	1	2
CV	noFOG	0	91	0	Right	Left	PIGD	rest tremor	54.5	62.6	-4.62642026	8.1	-0.206913073	1.0	0		100	50	7	0.2600958248	no	1	no	1	100	27	10	-7.17	17	3	0										28	17	32	38	4	10	5	5	13
CV	noFOG	0	92	0	Right	Right	PIGD	handwriting	41.6	61.8	-5.35742642	20.2	11.94366872	2.0	0.3333333333	-2.4	1400	175	2	8.2436687201	no	1	selegiline 10mg	0	1500	23.5	8.5	-8.67	15	4	0										29	18	33	45	0	7	5	13	10
CV	OFF-FOG	1	93	0	Right	Right	PIGD	handwriting	56.9	70.0	2.8123203285	13.1	4.8279945243	2.0	0	0.5	800	200	1	4.0410677618	requip 8 qod	0	Azilect 1mg	0	1060	19	8	-9.17	11	9	7	2	0	3	2	2	0	4	2	1	27	14	23	7	0	5	1	3	8
CV	OFF-FOG	1	94	0	Right	Left	tremor	action tremor	74.4	78.6	11.357152635	4.1	-4.157631759	3.0	0	0.1	600	300	5	1.1663244353	no	1	no	1	600	37	18	0.83	19	5	4	1	0	1	1	1	1	3	2	1	22	18	25	84	13	12	10	2	3
CV	noFOG	0	95	1	Right	Right	PIGD	gait	57.8	66.1	-1.1137577	8.3	-0.018001369	2.0	0	-1.1	600	100	2.5	3.7015742642	neupro 8mg	0	no	1	840	29	18	0.83	11	1	0										27	16	29	22	9	7	6	3	1
CV	ON-FOG	1	96	1	Right	Right	PIGD	gait	61.4	74.0	6.8041067762	12.6	4.305065024	4.0	0	2.6	1200	300	1	2.0177960301	no	1	no	1	1200	28.5	14.5	-2.67	14	16	11	3	2	4	2	2	3	7	5	2.5	14	14	18	51	9	9	6	0	11
CV	OFF-FOG	1	97	0	Right	Right	tremor	rest tremor	47.0	59.8	-7.405338809	12.7	4.4474332649	2.0	0	0.7	900	300	2	1.3333333333	no	1	no	1	900	19	10	-7.17	9	4	4	0	0	2	2	0	0	2	0	0	26	17	30	42	16	10	10	7	6
CV	noFOG	0	98	1	Right	Right	tremor	gait	77.9	80.9	13.744558522	3.0	-5.269199179	1.0	0		300	100	2.5	2.0150581793	no	1	no	1	300	18	12	-5.17	6	2	0										27	16	25	9	0	2	2	3	2
CV	noFOG	0	99	0	Right	Right	tremor	rest tremor	62.3	65.3	-1.94880219	2.9	-5.362286105	1.0	0		0				pramipexole 1.5	0	Azilect 1mg	0	250	14	10	-7.17	4	1	0										26	18	27	5	4	1	2	2	5
CV	ON-FOG	1	100	0	Right	Right	PIGD	gait	41.0	53.1	-14.09390828	12.1	3.7739219713	4.0	12	3.1	560	70	2	11.074606434	no	1	no	1	560	37	15	-2.17	22	17	11	3	3	3	4	2	2	8	4	2	20	10	17	95	8	13	9	10	9
CV	noFOG	0	101	1	Right	Right	tremor	rest tremor	56.0	59.1	-8.056947296	3.1	-5.159685147	1.0	0		300	100	0.5	0.5229295003	no	1	Azilect 1mg	0	400	8	5	-12.17	3	1	0										29	16	23	17	6	1	6	4	13
CV	noFOG	0	102	1	Right	Left	tremor	rest tremor	67.8	71.4	4.2250513347	3.6	-4.650444901	2.0	0		300	100	1.5	0.34770705	no	1	no	1	300	17	12	-5.17	5	1	0										24	17	24	22	9	5	4	3	8
CV	noFOG	0	103	0	Right	Right	tremor	rest tremor	67.6	72.6	5.3749486653	4.9	-3.366392882	2.0	0		300	100	2	1.2265571526	no	1	no	1	300	13	6	-11.17	7	2	0										28	18	35	10	5	3	2	7	4
CV	ON-FOG	1	104	1	Right	Right	PIGD	rest tremor	54.0	65.8	-1.401232033	11.8	3.4891854894	2.0	0	4.8	1638	273	1	10.789869952	no	1	no	1	1638	32	13	-4.17	19	9	7	1	1	3	2	0	2	4	2	1	23	14	23	35	12	9	6	4	3
CV	noFOG	0	105	1	Right	Left	tremor	rest tremor	55.0	71.8	4.6302532512	16.8	8.5240930869	2.0	0		1000	250	3	5.8234086242	no	1	no	1	1000	34	15	-2.17	19	4	0										26	14	23	69	14	14	5	11	15
CVRatio	noFOG	0	1	1	Right	Left	tremor	rest tremor	57.6	59.1	-8.128131417	1.4	-6.862628337	1.0	0		100	100	5	0.0136892539	no	1	no	1	100	12	8	-9.17	4	1	0										29	17	33	17	11	5	2	4	4
CVRatio	noFOG	0	2	1	Right	Left	PIGD	balance	53.6	56.0	-11.24654346	2.3	-5.972826831	2.0	0		300	100	1	0.6625598905	no	1	no	1	300	18.5	13.5	-3.67	5	2	0										27	14	30	18	3	7	7	6	2
CVRatio	OFF-FOG	1	3	0	Right	Right	PIGD	gait	79.1	82.7	15.499520876	3.6	-4.686036961	3.0	0.25	3.1	600	200	2	0.5338809035	no	1	no	1	600	18	8	-9.17	10	11	6	3	2	2	2	1	1	4	2	1	29	15	29	37	6	6	4	2	9
CVRatio	OFF-FOG	1	4	1	Right	Right	PIGD	handwriting	55.8	65.2	-1.954277892	9.4	1.140109514	2.0	0	3.3	940	200	2.25	5.440109514	no	1	no	1	940	26	18	0.83	8	8	4	2	2	2	1	1	0	2	1	0.5	24	15	22	43	29	5	4	8	2
CVRatio	OFF-FOG	1	5	1	Right	Left	PIGD	rest tremor	62.0	73.6	6.3797399042	11.6	3.2592060233	2.5	0.3333333333	3.6	800	150	2.25	3.1430527036	no	1	no	1	800	29	13	-4.17	16	12	7	3	2	3	2	1	1	4	2	1	26	14	21	55	21	11	4	8	3
CVRatio	OFF-FOG	1	6	0	Right	Left	tremor	handwriting	39.5	43.2	-24.01314168	3.7	-4.57652293	2.0	0	0.7	0				no	1	no	1	0	52.5	26.5	9.33	26	11	8	2	1	3	1	2	2	5	4	2	28	18	23	63	10	11	4	4	6
CVRatio	OFF-FOG	1	7	0	Right	Right	tremor	rest tremor	61.3	67.4	0.1785078713	6.1	-2.235660507	2.0	0.25	0.8	0				no	1	no	1	0	53	35	17.83	18	12	7	2	1	2	2	1	2	5	3	1.5	28	16	25	27	3	1	1	3	2
CVRatio	OFF-FOG	1	8	0	Right	Right	tremor	handwriting	52.6	56.6	-10.62505133	3.9	-4.362970568	2.0	0.6666666667	0.9	500	100	1	1.18275154	no	1	selegilne 10	0	600	26	9	-8.17	17	12	9	2	1	2	2	3	2	7	5	2.5	28	15	31	48	12	11	13	10	9
CVRatio	OFF-FOG	1	9	1	Right	Right	PIGD	gait	61.8	66.7	-0.48678987	4.9	-3.434839151	2.0	0.3333333333	1.9	450	200	2	1.864476386	mirapex 4.5	0	no	1	900	42.5	26.5	9.33	16	11	9	2	2	3	3	1	2	6	3	1.5	25	15	28	69	27	15	10	6	10
CVRatio	OFF-FOG	1	10	0	Right	Right	PIGD	rest tremor	60.0	62.2	-5.012457221	2.2	-6.065913758	2.0	0	1.4	300	100	1.5	1.8151950719	no	1	no	1	300	18	9	-8.17	9	3	3	0	0	1	1	1	0	2	1	0.5	26	13	27	22	27	21	12	12	2
CVRatio	noFOG	0	11	1	Right	Left	PIGD	arm swing	52.0	60.6	-6.611362081	8.6	0.2694729637	2.0	0	-1.1	1000	150	0.5	8.1560574949	no	1	selegiline 10	0	1100	23	9	-8.17	14	5	0										28	16	25	25	7	6	2	5	7
CVRatio	ON-FOG	1	12	1	Right	Right	PIGD	stiffness	65.8	73.9	6.7438740589	8.1	-0.193223819	4.0	3	4.1	2140	500	1	4.6926762491	no	1	no	1	2140	64	39	21.83	25	15	9	3	3	3	2	2	2	6	4	2	18	11	9	43	10	8	6	1	11
CVRatio	OFF-FOG	1	13	1	Right	Right	tremor	arm swing	49.3	60.5	-6.731827515	11.2	2.8759069131	2.0	0	2.2	400	200	1	0.2546201232	no	1	no	1	400	31	20	2.83	11	1	0	1	0	1	1	0	1	2	1	0.5	26	17	24	9	7	0	3	3	14
CVRatio	noFOG	0	14	0	Right	Left	tremor	rest tremor	64.0	67.9	0.6658453114	3.9	-4.434154689	2.0	0	-1.3	100	100	12	0.5968514716	pramipexole 1mg qhs	0	Azilect 1mg	0	300	25.5	16	-1.17	9.5	2	0										25	18	21	26	4	4	6	2	12
CVRatio	ON-FOG	1	15	1	Right	Right	PIGD	rest tremor	75.8	80.3	13.073785079	4.5	-3.788021903	2.0	0	2.5	1050	250	2	2.264202601	no	1	no	1	1050	44	25	7.83	19	12	7	3	2	4	1	1	1	3	2	1	19	11	17	42	9	8	5	3	10
CVRatio	noFOG	0	16	0	Right	Right	tremor	rest tremor	72.2	73.5	6.2866529774	1.3	-7.040588638	2.0	0		300	100	1	1.0075290897	no	1	no	1	300	22	17	-0.17	5	0	0										21	11	17	19	12	6	5	3	4
CVRatio	ON-FOG	1	17	1	Right	Left	PIGD	action tremor	54.1	75.0	7.8308008214	20.9	12.606228611	4.0	24	4.9	1500	375	1	10.907597536	no	1	no	1	1500	66	36	18.83	30	16	9	3	3	4	2	2	2	6	4	2	22	12	24	67	12	6	8	2	8
CVRatio	ON-FOG	1	18	1	Right	Right	PIGD	gait	61.6	73.6	6.3605749487	11.9	3.6397672827	3.0	0	7.9	1320	200	0.5	10.940451745	no	1	no	1	1320	26	7	-10.17	19	16	11	3	2	3	4	2	2	8	4	2	28	15	27	39	22	10	7	3	11
CVRatio	ON-FOG	1	19	0	Right	Right	PIGD	rest tremor	45.5	52.3	-14.89062286	6.8	-1.48275154	3.0	0	0.5	609	150	0.5	1.9028062971	pramipexole 4.5	0	Azilect 1mg	0	1159	24	18	0.83	6	12	8	3	1	3	2	2	1	5	3	1.5	26	12	22	43	9	5	4	8	11
CVRatio	noFOG	0	20	1	Right	Left	tremor	action tremor	73.7	78.8	11.567967146	5.0	-3.25687885	2.0	0		800	200	1	1.7056810404	no	1	no	1	800	34	25	7.83	9	0	0										24	16	20	7	18	5	1	3	6
CVRatio	noFOG	0	21	0	Right	Right	PIGD	rest tremor	54.2	63.0	-4.152772074	8.9	0.5542094456	2.5	0		1000	250	2.75	2.4394250513	no	1	no	1	1000	25	16	-1.17	9	4	0										21	15	21	56	11	19	16	6	3
CVRatio	ON-FOG	1	22	0	Right	Left	PIGD	stiffness	52.4	68.7	1.5446954141	16.4	8.0531827515	2.0	0.2	4.4	819	273	1	15.353867214	ropinirole 2	0	no	1	859	62.5	35.5	18.33	27	14	9	3	2	3	2	2	2	6	4	2	29	15	24	84	9	9	8	10	15
CVRatio	OFF-FOG	1	23	0	Right	Right	PIGD	handwriting	39.6	63.4	-3.846132786	23.8	15.453593429	2.0	0.3333333333	1.2	700	100	1	17.752224504	no	1	no	1	700	24	16	-1.17	8	3	0	2	1	0	0	0	0	0	0	0	28	17	21	28	11	4	3	8	2
CVRatio	noFOG	0	24	0	Left	Right	tremor	rest tremor	57.6	63.3	-3.854346338	5.8	-2.534086242	2.0	0		400	75	2.5	4.6023271732	no	1	selegiline 10	0	500	19	13	-4.17	6	0	0										27	18	25	13	3	4	2	5	4
CVRatio	noFOG	0	25	1	Right	Left	tremor	gait	66.5	72.6	5.4324435318	6.1	-2.205544148	2.0	0.1666666667		300	100	5	4.1779603012	no	1	Azilect 1mg	0	400	29	20	2.83	9	1	0										25	18	27	12	17	2	3	6	7
CVRatio	ON-FOG	1	26	1	Right	Left	PIGD	rest tremor	55.2	68.4	1.1778234086	13.2	4.8608487337	2.5	0	1.5	1200	300	0.5	13.160848734	no	1	no	1	1200	70	38	20.83	32	12	7	3	2	4	1	1	1	3	2	1	17	10	17	93	13	16	8	11	20
CVRatio	noFOG	0	27	1	Right	Right	PIGD	rest tremor	70.6	82.1	14.872553046	11.5	3.2154004107	2.0	0		600	200	0.75	0.5831622177	no	1	no	1	600	29.5	13.5	-3.67	16	2	0										27	18	25	16	14	4	4	3	5
CVRatio	ON-FOG	1	28	0	Right	Left	PIGD	gait	68.8	73.0	5.7911019849	4.2	-4.067282683	3.0	3.3333333333	1.2	600	150	1	3.2334017796	no	1	no	1	600	42	25	7.83	17	14	9	3	2	3	2	2	2	6	4	2	22	15	20	59	8	16	15	5	2
CVRatio	ON-FOG	1	29	0	Right	Left	PIGD	rest tremor	57.7	63.4	-3.807802875	5.6	-2.651813826	4.0	12	1.3	600	200	2	7.6495550992	no	1	no	1	600	53	28	10.83	25	22	16	3	3	4	4	4	4	12	8	4	26	12	20	91	26	7	6	6	16
CVRatio	noFOG	0	30	0	Right	Right	tremor	rest tremor	53.0	62.1	-5.067214237	9.1	0.8088295688	2.0	1.3333333333	-1.0	913.5	304	0.67	8.1067761807	no	1	no	1	913.5	39	20	2.83	19	4	0										18	10	11	53	6	17	7	3	0
CVRatio	noFOG	0	31	1	Right	Left	PIGD	gait	72.2	74.0	6.8287474333	1.8	-6.460164271	1.0	0		450	150	2	0.758384668	no	1	Azilect 1mg	0	550	23	11	-6.17	12	2	0										19	15	18	23	10	9	6	5	10
CVRatio	OFF-FOG	1	32	1	Right	Left	PIGD	gait	55.4	62.1	-5.127446954	6.7	-1.597741273	2.0	0	2.2	600	150	1.25	5.7029431896	no	1	Azilect 1mg	0	700	34	12	-5.17	22	13	9	2	2	3	2	2	2	6	4	2	29	11	18	60	21	10	10	13	10
CVRatio	noFOG	0	33	0	Right	Right	PIGD	action tremor	67.2	71.5	4.2770704997	4.3	-4.007049966	2.0	0		600	200	0.67	3.1101984942	ropinirole 0.5	0	no	1	610	14	6	-11.17	8	0	0										22	14	21	9	4	4	4	2	2
CVRatio	noFOG	0	34	1	Right	Left	tremor	rest tremor	65.9	70.1	2.9136208077	4.2	-4.086447639	2.0	0		300	100	2.5	0.8651608487	no	1		0	300	23	13	-4.17	10	0	0										27	16	25	11	6	1	1	6	7
CVRatio	noFOG	0	35	1	Left	Right	tremor	rest tremor	57.0	63.2	-3.974811773	6.2	-2.057700205	2.0	0		400	100	3.5	0.5694729637	pramipexole 1mg	0	Azilect 1mg	0	600	17	17	-0.17	0	2	0										27	18	28	22	5	4	3	8	15
CVRatio	ON-FOG	1	36	0	Right	Right	PIGD	rest tremor	80.2	87.7	20.460506502	7.5	-0.790075291	4.0	12	6.5	819	273	1	6.5106091718	no	1	no	1	819	63	34	16.83	29	11	6	3	2	3	1	1	1	3	2	1	24	15	18	77	21	12	9	3	7
CVRatio	noFOG	0	37	1	Right	Left	tremor	rest tremor	57.5	70.1	2.92183436	12.6	4.2995893224	2.0	0		750	150	4	10.600958248	ropinirole 6	0	Azilect 1mg	0	970	28	16	-1.17	12	1	0										29	17	30	11	0	1	7	8	10
CVRatio	OFF-FOG	1	38	1	Right	Right	PIGD	rest tremor	56.3	61.4	-5.765366188	5.1	-3.172005476	2.0	0	2.1	1200	400	4.25	1.9219712526	no	1	selegiline 10	0	1300	11	7	-10.17	4	6	3	2	1	1	1	1	0	2	1	0.5	27	17	26	27	7	8	6	3	15
CVRatio	ON-FOG	1	39	0	Right	Left	PIGD	dexterity	48.5	67.4	0.2140999316	18.9	10.604859685	4.0	90	2.9	900	200	1	15.904175222	no	1	no	1	900	63	35	17.83	28	16	10	3	3	4	2	2	2	6	4	2	20	13	12	90	18	14	8	6	6
CVRatio	OFF-FOG	1	40	1	Right	Left	PIGD	stiffness	25.3	42.6	-24.60451745	17.3	8.9621492129	3.0	0	2.8	2401	686	3	13.097878166	no	1	no	1	2401	22	6	-11.17	16	13	9	3	1	3	2	2	2	6	4	2	25	17	22	81	15	22	16	2	19
CVRatio	noFOG	0	41	1	Right	Left	tremor	rest tremor	67.4	68.0	0.7917864476	0.6	-7.681245722	2.0	0		200	100	5	0.3203285421	no	1	no	1	200	16	14	-3.17	2	0	0										25	17	27	2	3	0	0	1	2
CVRatio	OFF-FOG	1	42	1	Left	Right	tremor	balance	33.2	64.2	-2.978234086	31.0	22.673305955	2.0	0	5.0	1500	125	1	9.9712525667	no	1	Azilect 1mg	0	1600	36	21	3.83	15	15	10	3	2	3	3	2	2	7	4	2	28	18	28	58	10	18	14	8	11
CVRatio	OFF-FOG	1	43	0	Right	Right	PIGD	gait	62.4	67.4	0.2277891855	5.1	-3.234976044	2.0	0	2.1	0			-0.002737851	no	1	no	1	0	26	13	-4.17	13	10	6	2	2	3	1	1	1	3	2	1	27	15	27	42	12	24	27	3	8
CVRatio	ON-FOG	1	44	1	Right	Right	PIGD	rest tremor	75.9	80.8	13.621355236	4.9	-3.410198494	4.0	0	1.8	900	300	1.25	4.6379192334	no	1	no	1	900	40	23	5.83	17	11	5	4	2	2	1	1	1	3	2	1	22	16	25	76	24	16	7	11	8
CVRatio	noFOG	0	45	1	Right	Right	tremor	rest tremor	56.8	64.0	-3.191786448	7.2	-1.132306639	1.0	0		0				no	1	selegiline 10mg	0	100	16	7	-10.17	9	0	0										26	14	26	37	15	10	4	4	16
CVRatio	OFF-FOG	1	46	0	Right	Left	PIGD	rest tremor	69.1	69.9	2.7383983573	0.8	-7.50054757	2.5	0	0.6	300	100	3	0.2546201232	no	1	no	1	300	14	10	-7.17	4	1	0	1	0	0	0	0	0	0	0	0	21	18	20	28	19	2	4	3	1
CVRatio	noFOG	0	47	1	Right	Right	PIGD	gait	48.6	71.7	4.4933607118	23.1	14.774606434	2.0	0		750	150	0.5	11.074606434	requip 8 qod	0	no	1	910	17	17	-0.17	0	5	0										28	18	29	82	34	14	11	10	10
CVRatio	OFF-FOG	1	48	0	Right	Left	PIGD	rest tremor	45.0	53.0	-14.22532512	8.0	-0.275359343	2.0	0.1666666667	6.0	400	100	1.5	1.1362080767	pramipexole 4	0	Azilect 1mg	0	900	23.5	14.5	-2.67	9	16	10	3	3	3	3	2	2	7	4	2	23	15	19	48	17	11	8	7	7
CVRatio	noFOG	0	49	1	Right	Right	PIGD	dystonia	67.3	71.7	4.5152635181	4.4	-3.903011636	2.0	0		1000	200	2.25	2.9678302533	no	1	no	1	1000	25	11	-6.17	14	3	0										16	8	18	66	15	22	16	3	14
CVRatio	OFF-FOG	1	50	1	Right	Right	PIGD	gait	53.8	61.7	-5.455989049	7.9	-0.362970568	2.0	0.5	0.7	600	200	3	4.93908282	no	1	azilect 1mg	0	700	38	14	-3.17	24	11	8	2	1	2	2	2	2	6	4	2	25	18	24	64	27	10	10	6	10
CVRatio	noFOG	0	51	0	Right	Right	PIGD	handwriting	67.4	70.2	2.9656399726	2.8	-5.534770705	2.0	0.1666666667		300	100	2	0.0985626283	no	1	no	1	300	26	14	-3.17	12	1	0										27	14	24	31	5	4	3	1	2
CVRatio	ON-FOG	1	52	1	Right	Right	PIGD	gait	67.5	71.9	4.6822724162	4.4	-3.88384668	2.5	0	2.4	300	100	3	1.1690622861	no	1	no	1	300	53.5	35.5	18.33	18	13	9	2	1	4	2	1	2	5	3	1.5	25	14	21	29	11	10	6	1	5
CVRatio	OFF-FOG	1	53	0	Right	Right	PIGD	handwriting	48.6	67.6	0.4112251882	19.0	10.730800821	3.0	0.3333333333	1.0	400	100	3.5	19.030800821	requip 2	0	no	1	440	37.5	19.5	2.33	18	4	0	2	2	0	0	0	0	0	0	0	27	12	22	49	29	14	6	5	9
CVRatio	ON-FOG	1	54	1	Left	Right	PIGD	hypomimia	67.0	69.6	2.3633127995	2.6	-5.723682409	4.0	0	0.6	1200	400	1	1.4948665298	no	1	no	1	1200	48	30	12.83	18	12	9	3	2	3	2	1	1	4	2	1	18	13	16	31	21	10	8	2	7
CVRatio	noFOG	0	55	1	Right	Right	tremor	action tremor	59.7	61.8	-5.401232033	2.1	-6.167214237	2.0	0		200	50	0.5	0.5503080082	no	1	no	1	200	22	12	-5.17	10	0	0										26	18	19	4	10	0	0	3	7
CVRatio	noFOG	0	56	0	Right	Right	tremor	rest tremor	59.2	65.5	-1.70513347	6.3	-2.016632444	1.0	0		450	150	4.5	1.7029431896	no	1	no	1	450	10	5	-12.17	5	1	0										27	18	29	5	12	4	6	1	7
CVRatio	ON-FOG	1	57	1	Right	Left	PIGD	rest tremor	65.0	79.1	11.934839151	14.1	5.7889801506	2.5	1	5.1	1250	250	2.5	10.088980151	no	1	no	1	1250	50.5	34.5	17.33	16	11	8	2	1	4	2	1	1	4	2	1	21	13	18	59	24	4	3	1	3
CVRatio	ON-FOG	1	58	1	Right	Left	PIGD	gait	65.8	70.4	3.2010951403	4.6	-3.67303217	2.0	0.5	1.5	800	200	0.75	4.6269678303	ropinirole 3	0	Azilect 1mg	0	960	45.5	27.5	10.33	18	17	14	3	0	4	4	3	3	10	6	3	20	13	17	53	8	2	8	11	15
CVRatio	OFF-FOG	1	59	0	Left	Left	PIGD	rest tremor	47.8	53.8	-13.44503765	6.0	-2.309582478	2.0	0.3333333333	4.0	550	100	1	3.9917864476	no	1	no	1	550	32	12	-5.17	20	19	13	3	3	3	4	3	3	10	6	3	28	16	19	38	5	15	8	4	4
CVRatio	OFF-FOG	1	60	1	Right	Right	PIGD	stiffness	61.2	66.7	-0.467624914	5.5	-2.807871321	2.5	0	2.7	600	200	3.5	2.2450376454	no	1	no	1	600	30	22	4.83	8	1	0	1	0	0	0	0	0	0	0	0	28	16	26	14	13	8	5	3	13
CVRatio	noFOG	0	61	0	Right	Right	tremor	handwriting	72.3	75.9	8.7260780287	3.6	-4.664134155	1.0	0		300	100	3.5	1.3880903491	no	1	selegiline 10	0	400	10	8	-9.17	2	0	0										24	14	24	9	3	4	2	8	11
CVRatio	noFOG	0	62	1	Left	Left	tremor	action tremor	77.2	78.1	10.888980151	0.9	-7.448528405	2.0	0		0				no	1	no	1	0	29	20	2.83	9	1	0										25	15	29	4	7	2	3	2	2
CVRatio	OFF-FOG	1	63	0	Right	Left	PIGD	stiffness	55.5	57.4	-9.84202601	1.9	-6.419096509	1.0	0	1.0	0				pramipexole 1	0	selegiline 10	0	200	16.5	8.5	-8.67	8	1	0	1	0	0	0	0	0	0	0	0	29	18	24	30	3	6	5	3	13
CVRatio	noFOG	0	64	0	Right	Left	tremor	action tremor	69.8	72.0	4.8273785079	2.2	-6.115195072	1.0	0		0				no	1	selegiline 10mg	0	100	10	6.5	-10.67	3.5	1	0										27	18	26	7	0	2	1	4	4
CVRatio	ON-FOG	1	65	0	Right	Left	PIGD	gait	59.5	72.3	5.0628336756	12.8	4.4967145791	4.0	30	5.3	800	200	1	6.7980835044	no	1	no	1	800	53	31	13.83	22	15	10	3	2	3	3	2	2	7	4	2	26	15	28	73	10	11	8	5	13
CVRatio	OFF-FOG	1	66	1	Right	Left	PIGD	gait	69.0	73.9	6.664476386	4.9	-3.423887748	2.0	0	1.3	400	100	1.5	1.8754277892	no	1	no	1	400	38.5	23.5	6.33	15	11	7	2	2	3	2	1	1	4	2	1	23	11	20	48	17	15	7	5	6
CVRatio	noFOG	0	67	0	Right	Right	tremor	rest tremor	60.2	69.0	1.8485968515	8.8	0.5323066393	1.0	0		0			8.8323066393	no	1	selegiline 10	0	100	19	12	-5.17	7	3	0										27	16	23	19	8	8	6	4	10
CVRatio	OFF-FOG	1	68	0	Right	Left	PIGD	arm swing	57.6	68.4	1.2462696783	10.8	2.5391512663	2.5	30	5.8	400	100	0.67	20.840520192	requip 3mg	0	no	1	460	38	21	3.83	17	13	8	3	2	3	2	1	2	5	3	1.5	18	11	17	72	26	12	8	6	8
CVRatio	ON-FOG	1	69	0	Right	Left	PIGD	rest tremor	60.7	70.0	2.8287474333	9.3	1.011430527	4.0	0.3333333333	3.1	1000	250	1	4.9746748802	no	1	no	1	1000	34	18	0.83	16	15	9	3	2	3	3	2	3	8	5	2.5	24	14	23	97	22	21	15	2	6
CVRatio	OFF-FOG	1	70	1	Right	Left	PIGD	stiffness	62.4	72.8	5.5611225188	10.4	2.0874058864	2.0	0.6666666667	0.2	700	100	2	2.0588637919	no	1	no	1	700	57.5	32.5	15.33	25	6	4	1	1	2	1	0	1	2	1	0.5	24	15	16	33	31	18	11	7	8
CVRatio	ON-FOG	1	71	1	Right	Left	PIGD	arm swing	66.2	72.2	4.9889117043	6.0	-2.265776865	4.0	2	2.4	1200	300	1	4.3641341547	ropinirole 8	0	no	1	1360	54	31	13.83	23	13	8	3	2	3	2	1	2	5	3	1.5	25	18	24	22	3	6	5	6	7
CVRatio	noFOG	0	72	0	Left	Left	PIGD	balance	59.4	63.3	-3.900889802	3.9	-4.445106092	3.0	0.6666666667	-0.3	600	200	0.75	0.6132785763	no	1	no	1	600	27	9	-8.17	18	5	0										28	17	26	49	9	10	5	6	11
CVRatio	OFF-FOG	1	73	1	Right	Left	PIGD	gait	68.9	74.7	7.4694045175	5.7	-2.555989049	2.0	0	0.7	600	200	3	5.7440109514	no	1	no	1	600	31	12	-5.17	19	8	6	1	1	3	1	1	1	3	2	1	27	11	16	43	15	9	9	7	4
CVRatio	OFF-FOG	1	74	1	Right	Left	PIGD	rest tremor	61.5	73.7	6.4509240246	12.1	3.8013004791	2.0	0.3333333333	7.1	500	125	2	3.8548939083	no	1	no	1	500	44	25	7.83	19	3	0	3	0	0	0	0	0	0	0	0	24	18	21	38	34	17	6	11	15
CVRatio	noFOG	0	75	1	Right	Right	PIGD	rest tremor	73.8	76.4	9.2024640657	2.6	-5.712731006	2.0	0	-0.6	600	200	2.75	2.5051334702	no	1	no	1	600	24	12	-5.17	12	3	0										28	17	27	12	12	7	6	5	8
CVRatio	noFOG	0	76	1	Right	Left	PIGD	rest tremor	55.9	65.6	-1.606570842	9.7	1.4138945927	2.0	0		600	200	2.75	3.0663928816	no	1	no	1	600	29	13	-4.17	16	2	0										25	16	29	18	7	7	6	3	13
CVRatio	OFF-FOG	1	77	1	Right	Left	PIGD	gait	52.2	63.1	-4.073374401	10.9	2.6048596851	2.0	0	10.4	1140	200	1	7.9041752225	no	1	no	1	1140	39	23	5.83	16	9	8	2	1	2	2	1	1	4	2	1	25	15	21	50	20	3	1	11	7
CVRatio	OFF-FOG	1	78	0	Right	Right	PIGD	stiffness	56.0	62.1	-5.124709103	6.0	-2.268514716	2.0	0	-3.0	600	200	1.75	6.0314852841	requip 3mg	0	no	1	660	22	6	-11.17	16	13	9	3	1	3	2	2	2	6	4	2	24	15	21	71	16	13	9	8	3
CVRatio	ON-FOG	1	79	1	Right	Right	PIGD	stiffness	44.1	53.8	-13.39028063	9.7	1.3892539357	2.0	0.3333333333	5.7	700	200	2	5.6892539357	no	1	selegiline 10	0	800	35	17	-0.17	18	9	8	1	0	2	2	2	2	6	4	2	24	18	19	4	3	2	2	2	6
CVRatio	ON-FOG	1	80	0	Right	Left	PIGD	gait	58.0	72.3	5.0929500342	14.3	5.9915811088	4.0	4	8.3	800	200	1	14.291581109	no	1	no	1	800	63	34	16.83	29	18	11	4	3	3	3	2	3	8	5	2.5	10	11	12	70	14	6	8	6	10
CVRatio	noFOG	0	81	1	Right	Right	tremor	action tremor	50.0	53.6	-13.57645448	3.6	-4.724366872	1.0	0		400	200	5.5	1.993155373	no	1	selegiline 10	0	500	14.5	4.5	-12.67	10	1	0										25	18	28	11	11	6	2	6	4
CVRatio	OFF-FOG	1	82	1	Right	Right	PIGD	handwriting	49.2	59.6	-7.629842574	10.3	2.0490759754	2.0	0	2.9	800	200	1	4.6844626968	no	1	no	1	800	29	19	1.83	10	9	7	1	1	3	2	0	2	4	2	1	29	17	26	51	7	12	6	7	9
CVRatio	OFF-FOG	1	83	1	Right	Left	tremor	rest tremor	56.3	66.6	-0.631895962	10.3	1.9806297057	2.0	0.0833333333	0.5	600	200	0.5	6.2806297057	no	1	no	1	600	51.5	27.5	10.33	24	6	4	1	1	2	1	0	1	2	1	0.5	15	7	8	70	27	10	16	12	19
CVRatio	noFOG	0	84	1	Right	Right	PIGD	dexterity	31.7	36.0	-31.1945243	4.3	-4.02347707	2.0	0		750	250	2.75	2.6119096509	pramipexole 1.5	0	selegiline 10	0	1000	22	8	-9.17	14	2	0										27	17	25	57	27	17	12	2	6
CVRatio	OFF-FOG	1	85	1	Ambidextrous	Right	PIGD	action tremor	62.8	75.5	8.3290896646	12.8	4.4556468172	4.0	0.3333333333	0.2	1050	400	2.5	2.9240246407	no	1	no	1	1050	41.5	18.5	1.33	23	11	6	3	2	3	1	1	1	3	2	1	21	13	21	53	20	8	7	9	12
CVRatio	ON-FOG	1	86	1	Right	Left	PIGD	gait	54.7	72.8	5.6158795346	18.2	9.860164271	2.0	4	2.0	470	100	1	16.161533196	no	1	no	1	470	63	37	19.83	26	12	9	2	1	3	2	2	2	6	4	2	23	12	14	61	15	7	7	12	12
CVRatio	ON-FOG	1	87	1	Right	Right	PIGD	rest tremor	57.8	71.6	4.4002737851	13.8	5.5343600274	3.0	12	1.7	1340	100	1	9.8343600274	no	1	selegiline 10	0	1440	37	16	-1.17	21	18	13	3	2	4	3	3	3	9	6	3	17	11	15	80	16	16	10	10	10
CVRatio	noFOG	0	88	0	Right	Left	PIGD	gait	53.4	60.1	-7.074058864	6.7	-1.578576318	2.0	0	-1.3	700	250	3.5	2.559890486	no	1	no	1	700	14	7	-10.17	7	2	0										27	17	24	26	11	9	3	4	5
CVRatio	noFOG	0	89	0	Right	Left	tremor	rest tremor	52.8	61.9	-5.269815195	9.2	0.8635865845	2.0	0.1428571429		800	200	0.5	4.1642710472	no	1	no	1	800	12	6	-11.17	6	2	0										27	17	26	39	7	11	5	6	13
CVRatio	OFF-FOG	1	90	0	Right	Right	PIGD	rest tremor	51.4	70.1	2.9163586585	18.8	10.451540041	3.0	4	0.5	600	150	1	17.749486653	requip 12	0	Azilect 1mg	0	940	21	4	-13.17	17	8	5	2	1	2	1	1	1	3	2	1	28	16	27	52	7	11	4	1	2
CVRatio	noFOG	0	91	0	Right	Left	PIGD	rest tremor	54.5	62.6	-4.62642026	8.1	-0.206913073	1.0	0		100	50	7	0.2600958248	no	1	no	1	100	27	10	-7.17	17	3	0										28	17	32	38	4	10	5	5	13
CVRatio	noFOG	0	92	0	Right	Right	PIGD	handwriting	41.6	61.8	-5.35742642	20.2	11.94366872	2.0	0.3333333333	-2.4	1400	175	2	8.2436687201	no	1	selegiline 10mg	0	1500	23.5	8.5	-8.67	15	4	0										29	18	33	45	0	7	5	13	10
CVRatio	OFF-FOG	1	93	0	Right	Right	PIGD	handwriting	56.9	70.0	2.8123203285	13.1	4.8279945243	2.0	0	0.5	800	200	1	4.0410677618	requip 8 qod	0	Azilect 1mg	0	1060	19	8	-9.17	11	9	7	2	0	3	2	2	0	4	2	1	27	14	23	7	0	5	1	3	8
CVRatio	OFF-FOG	1	94	0	Right	Left	tremor	action tremor	74.4	78.6	11.357152635	4.1	-4.157631759	3.0	0	0.1	600	300	5	1.1663244353	no	1	no	1	600	37	18	0.83	19	5	4	1	0	1	1	1	1	3	2	1	22	18	25	84	13	12	10	2	3
CVRatio	noFOG	0	95	1	Right	Right	PIGD	gait	57.8	66.1	-1.1137577	8.3	-0.018001369	2.0	0	-1.1	600	100	2.5	3.7015742642	neupro 8mg	0	no	1	840	29	18	0.83	11	1	0										27	16	29	22	9	7	6	3	1
CVRatio	ON-FOG	1	96	1	Right	Right	PIGD	gait	61.4	74.0	6.8041067762	12.6	4.305065024	4.0	0	2.6	1200	300	1	2.0177960301	no	1	no	1	1200	28.5	14.5	-2.67	14	16	11	3	2	4	2	2	3	7	5	2.5	14	14	18	51	9	9	6	0	11
CVRatio	OFF-FOG	1	97	0	Right	Right	tremor	rest tremor	47.0	59.8	-7.405338809	12.7	4.4474332649	2.0	0	0.7	900	300	2	1.3333333333	no	1	no	1	900	19	10	-7.17	9	4	4	0	0	2	2	0	0	2	0	0	26	17	30	42	16	10	10	7	6
CVRatio	noFOG	0	98	1	Right	Right	tremor	gait	77.9	80.9	13.744558522	3.0	-5.269199179	1.0	0		300	100	2.5	2.0150581793	no	1	no	1	300	18	12	-5.17	6	2	0										27	16	25	9	0	2	2	3	2
CVRatio	noFOG	0	99	0	Right	Right	tremor	rest tremor	62.3	65.3	-1.94880219	2.9	-5.362286105	1.0	0		0				pramipexole 1.5	0	Azilect 1mg	0	250	14	10	-7.17	4	1	0										26	18	27	5	4	1	2	2	5
CVRatio	ON-FOG	1	100	0	Right	Right	PIGD	gait	41.0	53.1	-14.09390828	12.1	3.7739219713	4.0	12	3.1	560	70	2	11.074606434	no	1	no	1	560	37	15	-2.17	22	17	11	3	3	3	4	2	2	8	4	2	20	10	17	95	8	13	9	10	9
CVRatio	noFOG	0	101	1	Right	Right	tremor	rest tremor	56.0	59.1	-8.056947296	3.1	-5.159685147	1.0	0		300	100	0.5	0.5229295003	no	1	Azilect 1mg	0	400	8	5	-12.17	3	1	0										29	16	23	17	6	1	6	4	13
CVRatio	noFOG	0	102	1	Right	Left	tremor	rest tremor	67.8	71.4	4.2250513347	3.6	-4.650444901	2.0	0		300	100	1.5	0.34770705	no	1	no	1	300	17	12	-5.17	5	1	0										24	17	24	22	9	5	4	3	8
CVRatio	noFOG	0	103	0	Right	Right	tremor	rest tremor	67.6	72.6	5.3749486653	4.9	-3.366392882	2.0	0		300	100	2	1.2265571526	no	1	no	1	300	13	6	-11.17	7	2	0										28	18	35	10	5	3	2	7	4
CVRatio	ON-FOG	1	104	1	Right	Right	PIGD	rest tremor	54.0	65.8	-1.401232033	11.8	3.4891854894	2.0	0	4.8	1638	273	1	10.789869952	no	1	no	1	1638	32	13	-4.17	19	9	7	1	1	3	2	0	2	4	2	1	23	14	23	35	12	9	6	4	3
CVRatio	noFOG	0	105	1	Right	Left	tremor	rest tremor	55.0	71.8	4.6302532512	16.8	8.5240930869	2.0	0		1000	250	3	5.8234086242	no	1	no	1	1000	34	15	-2.17	19	4	0										26	14	23	69	14	14	5	11	15
Mean	noFOG	0	1	1	Right	Left	tremor	rest tremor	57.6	59.1	-8.128131417	1.4	-6.862628337	1.0	0		100	100	5	0.0136892539	no	1	no	1	100	12	8	-9.17	4	1	0										29	17	33	17	11	5	2	4	4
Mean	noFOG	0	2	1	Right	Left	PIGD	balance	53.6	56.0	-11.24654346	2.3	-5.972826831	2.0	0		300	100	1	0.6625598905	no	1	no	1	300	18.5	13.5	-3.67	5	2	0										27	14	30	18	3	7	7	6	2
Mean	OFF-FOG	1	3	0	Right	Right	PIGD	gait	79.1	82.7	15.499520876	3.6	-4.686036961	3.0	0.25	3.1	600	200	2	0.5338809035	no	1	no	1	600	18	8	-9.17	10	11	6	3	2	2	2	1	1	4	2	1	29	15	29	37	6	6	4	2	9
Mean	OFF-FOG	1	4	1	Right	Right	PIGD	handwriting	55.8	65.2	-1.954277892	9.4	1.140109514	2.0	0	3.3	940	200	2.25	5.440109514	no	1	no	1	940	26	18	0.83	8	8	4	2	2	2	1	1	0	2	1	0.5	24	15	22	43	29	5	4	8	2
Mean	OFF-FOG	1	5	1	Right	Left	PIGD	rest tremor	62.0	73.6	6.3797399042	11.6	3.2592060233	2.5	0.3333333333	3.6	800	150	2.25	3.1430527036	no	1	no	1	800	29	13	-4.17	16	12	7	3	2	3	2	1	1	4	2	1	26	14	21	55	21	11	4	8	3
Mean	OFF-FOG	1	6	0	Right	Left	tremor	handwriting	39.5	43.2	-24.01314168	3.7	-4.57652293	2.0	0	0.7	0				no	1	no	1	0	52.5	26.5	9.33	26	11	8	2	1	3	1	2	2	5	4	2	28	18	23	63	10	11	4	4	6
Mean	OFF-FOG	1	7	0	Right	Right	tremor	rest tremor	61.3	67.4	0.1785078713	6.1	-2.235660507	2.0	0.25	0.8	0				no	1	no	1	0	53	35	17.83	18	12	7	2	1	2	2	1	2	5	3	1.5	28	16	25	27	3	1	1	3	2
Mean	OFF-FOG	1	8	0	Right	Right	tremor	handwriting	52.6	56.6	-10.62505133	3.9	-4.362970568	2.0	0.6666666667	0.9	500	100	1	1.18275154	no	1	selegilne 10	0	600	26	9	-8.17	17	12	9	2	1	2	2	3	2	7	5	2.5	28	15	31	48	12	11	13	10	9
Mean	OFF-FOG	1	9	1	Right	Right	PIGD	gait	61.8	66.7	-0.48678987	4.9	-3.434839151	2.0	0.3333333333	1.9	450	200	2	1.864476386	mirapex 4.5	0	no	1	900	42.5	26.5	9.33	16	11	9	2	2	3	3	1	2	6	3	1.5	25	15	28	69	27	15	10	6	10
Mean	OFF-FOG	1	10	0	Right	Right	PIGD	rest tremor	60.0	62.2	-5.012457221	2.2	-6.065913758	2.0	0	1.4	300	100	1.5	1.8151950719	no	1	no	1	300	18	9	-8.17	9	3	3	0	0	1	1	1	0	2	1	0.5	26	13	27	22	27	21	12	12	2
Mean	noFOG	0	11	1	Right	Left	PIGD	arm swing	52.0	60.6	-6.611362081	8.6	0.2694729637	2.0	0	-1.1	1000	150	0.5	8.1560574949	no	1	selegiline 10	0	1100	23	9	-8.17	14	5	0										28	16	25	25	7	6	2	5	7
Mean	ON-FOG	1	12	1	Right	Right	PIGD	stiffness	65.8	73.9	6.7438740589	8.1	-0.193223819	4.0	3	4.1	2140	500	1	4.6926762491	no	1	no	1	2140	64	39	21.83	25	15	9	3	3	3	2	2	2	6	4	2	18	11	9	43	10	8	6	1	11
Mean	OFF-FOG	1	13	1	Right	Right	tremor	arm swing	49.3	60.5	-6.731827515	11.2	2.8759069131	2.0	0	2.2	400	200	1	0.2546201232	no	1	no	1	400	31	20	2.83	11	1	0	1	0	1	1	0	1	2	1	0.5	26	17	24	9	7	0	3	3	14
Mean	noFOG	0	14	0	Right	Left	tremor	rest tremor	64.0	67.9	0.6658453114	3.9	-4.434154689	2.0	0	-1.3	100	100	12	0.5968514716	pramipexole 1mg qhs	0	Azilect 1mg	0	300	25.5	16	-1.17	9.5	2	0										25	18	21	26	4	4	6	2	12
Mean	ON-FOG	1	15	1	Right	Right	PIGD	rest tremor	75.8	80.3	13.073785079	4.5	-3.788021903	2.0	0	2.5	1050	250	2	2.264202601	no	1	no	1	1050	44	25	7.83	19	12	7	3	2	4	1	1	1	3	2	1	19	11	17	42	9	8	5	3	10
Mean	noFOG	0	16	0	Right	Right	tremor	rest tremor	72.2	73.5	6.2866529774	1.3	-7.040588638	2.0	0		300	100	1	1.0075290897	no	1	no	1	300	22	17	-0.17	5	0	0										21	11	17	19	12	6	5	3	4
Mean	ON-FOG	1	17	1	Right	Left	PIGD	action tremor	54.1	75.0	7.8308008214	20.9	12.606228611	4.0	24	4.9	1500	375	1	10.907597536	no	1	no	1	1500	66	36	18.83	30	16	9	3	3	4	2	2	2	6	4	2	22	12	24	67	12	6	8	2	8
Mean	ON-FOG	1	18	1	Right	Right	PIGD	gait	61.6	73.6	6.3605749487	11.9	3.6397672827	3.0	0	7.9	1320	200	0.5	10.940451745	no	1	no	1	1320	26	7	-10.17	19	16	11	3	2	3	4	2	2	8	4	2	28	15	27	39	22	10	7	3	11
Mean	ON-FOG	1	19	0	Right	Right	PIGD	rest tremor	45.5	52.3	-14.89062286	6.8	-1.48275154	3.0	0	0.5	609	150	0.5	1.9028062971	pramipexole 4.5	0	Azilect 1mg	0	1159	24	18	0.83	6	12	8	3	1	3	2	2	1	5	3	1.5	26	12	22	43	9	5	4	8	11
Mean	noFOG	0	20	1	Right	Left	tremor	action tremor	73.7	78.8	11.567967146	5.0	-3.25687885	2.0	0		800	200	1	1.7056810404	no	1	no	1	800	34	25	7.83	9	0	0										24	16	20	7	18	5	1	3	6
Mean	noFOG	0	21	0	Right	Right	PIGD	rest tremor	54.2	63.0	-4.152772074	8.9	0.5542094456	2.5	0		1000	250	2.75	2.4394250513	no	1	no	1	1000	25	16	-1.17	9	4	0										21	15	21	56	11	19	16	6	3
Mean	ON-FOG	1	22	0	Right	Left	PIGD	stiffness	52.4	68.7	1.5446954141	16.4	8.0531827515	2.0	0.2	4.4	819	273	1	15.353867214	ropinirole 2	0	no	1	859	62.5	35.5	18.33	27	14	9	3	2	3	2	2	2	6	4	2	29	15	24	84	9	9	8	10	15
Mean	OFF-FOG	1	23	0	Right	Right	PIGD	handwriting	39.6	63.4	-3.846132786	23.8	15.453593429	2.0	0.3333333333	1.2	700	100	1	17.752224504	no	1	no	1	700	24	16	-1.17	8	3	0	2	1	0	0	0	0	0	0	0	28	17	21	28	11	4	3	8	2
Mean	noFOG	0	24	0	Left	Right	tremor	rest tremor	57.6	63.3	-3.854346338	5.8	-2.534086242	2.0	0		400	75	2.5	4.6023271732	no	1	selegiline 10	0	500	19	13	-4.17	6	0	0										27	18	25	13	3	4	2	5	4
Mean	noFOG	0	25	1	Right	Left	tremor	gait	66.5	72.6	5.4324435318	6.1	-2.205544148	2.0	0.1666666667		300	100	5	4.1779603012	no	1	Azilect 1mg	0	400	29	20	2.83	9	1	0										25	18	27	12	17	2	3	6	7
Mean	ON-FOG	1	26	1	Right	Left	PIGD	rest tremor	55.2	68.4	1.1778234086	13.2	4.8608487337	2.5	0	1.5	1200	300	0.5	13.160848734	no	1	no	1	1200	70	38	20.83	32	12	7	3	2	4	1	1	1	3	2	1	17	10	17	93	13	16	8	11	20
Mean	noFOG	0	27	1	Right	Right	PIGD	rest tremor	70.6	82.1	14.872553046	11.5	3.2154004107	2.0	0		600	200	0.75	0.5831622177	no	1	no	1	600	29.5	13.5	-3.67	16	2	0										27	18	25	16	14	4	4	3	5
Mean	ON-FOG	1	28	0	Right	Left	PIGD	gait	68.8	73.0	5.7911019849	4.2	-4.067282683	3.0	3.3333333333	1.2	600	150	1	3.2334017796	no	1	no	1	600	42	25	7.83	17	14	9	3	2	3	2	2	2	6	4	2	22	15	20	59	8	16	15	5	2
Mean	ON-FOG	1	29	0	Right	Left	PIGD	rest tremor	57.7	63.4	-3.807802875	5.6	-2.651813826	4.0	12	1.3	600	200	2	7.6495550992	no	1	no	1	600	53	28	10.83	25	22	16	3	3	4	4	4	4	12	8	4	26	12	20	91	26	7	6	6	16
Mean	noFOG	0	30	0	Right	Right	tremor	rest tremor	53.0	62.1	-5.067214237	9.1	0.8088295688	2.0	1.3333333333	-1.0	913.5	304	0.67	8.1067761807	no	1	no	1	913.5	39	20	2.83	19	4	0										18	10	11	53	6	17	7	3	0
Mean	noFOG	0	31	1	Right	Left	PIGD	gait	72.2	74.0	6.8287474333	1.8	-6.460164271	1.0	0		450	150	2	0.758384668	no	1	Azilect 1mg	0	550	23	11	-6.17	12	2	0										19	15	18	23	10	9	6	5	10
Mean	OFF-FOG	1	32	1	Right	Left	PIGD	gait	55.4	62.1	-5.127446954	6.7	-1.597741273	2.0	0	2.2	600	150	1.25	5.7029431896	no	1	Azilect 1mg	0	700	34	12	-5.17	22	13	9	2	2	3	2	2	2	6	4	2	29	11	18	60	21	10	10	13	10
Mean	noFOG	0	33	0	Right	Right	PIGD	action tremor	67.2	71.5	4.2770704997	4.3	-4.007049966	2.0	0		600	200	0.67	3.1101984942	ropinirole 0.5	0	no	1	610	14	6	-11.17	8	0	0										22	14	21	9	4	4	4	2	2
Mean	noFOG	0	34	1	Right	Left	tremor	rest tremor	65.9	70.1	2.9136208077	4.2	-4.086447639	2.0	0		300	100	2.5	0.8651608487	no	1		0	300	23	13	-4.17	10	0	0										27	16	25	11	6	1	1	6	7
Mean	noFOG	0	35	1	Left	Right	tremor	rest tremor	57.0	63.2	-3.974811773	6.2	-2.057700205	2.0	0		400	100	3.5	0.5694729637	pramipexole 1mg	0	Azilect 1mg	0	600	17	17	-0.17	0	2	0										27	18	28	22	5	4	3	8	15
Mean	ON-FOG	1	36	0	Right	Right	PIGD	rest tremor	80.2	87.7	20.460506502	7.5	-0.790075291	4.0	12	6.5	819	273	1	6.5106091718	no	1	no	1	819	63	34	16.83	29	11	6	3	2	3	1	1	1	3	2	1	24	15	18	77	21	12	9	3	7
Mean	noFOG	0	37	1	Right	Left	tremor	rest tremor	57.5	70.1	2.92183436	12.6	4.2995893224	2.0	0		750	150	4	10.600958248	ropinirole 6	0	Azilect 1mg	0	970	28	16	-1.17	12	1	0										29	17	30	11	0	1	7	8	10
Mean	OFF-FOG	1	38	1	Right	Right	PIGD	rest tremor	56.3	61.4	-5.765366188	5.1	-3.172005476	2.0	0	2.1	1200	400	4.25	1.9219712526	no	1	selegiline 10	0	1300	11	7	-10.17	4	6	3	2	1	1	1	1	0	2	1	0.5	27	17	26	27	7	8	6	3	15
Mean	ON-FOG	1	39	0	Right	Left	PIGD	dexterity	48.5	67.4	0.2140999316	18.9	10.604859685	4.0	90	2.9	900	200	1	15.904175222	no	1	no	1	900	63	35	17.83	28	16	10	3	3	4	2	2	2	6	4	2	20	13	12	90	18	14	8	6	6
Mean	OFF-FOG	1	40	1	Right	Left	PIGD	stiffness	25.3	42.6	-24.60451745	17.3	8.9621492129	3.0	0	2.8	2401	686	3	13.097878166	no	1	no	1	2401	22	6	-11.17	16	13	9	3	1	3	2	2	2	6	4	2	25	17	22	81	15	22	16	2	19
Mean	noFOG	0	41	1	Right	Left	tremor	rest tremor	67.4	68.0	0.7917864476	0.6	-7.681245722	2.0	0		200	100	5	0.3203285421	no	1	no	1	200	16	14	-3.17	2	0	0										25	17	27	2	3	0	0	1	2
Mean	OFF-FOG	1	42	1	Left	Right	tremor	balance	33.2	64.2	-2.978234086	31.0	22.673305955	2.0	0	5.0	1500	125	1	9.9712525667	no	1	Azilect 1mg	0	1600	36	21	3.83	15	15	10	3	2	3	3	2	2	7	4	2	28	18	28	58	10	18	14	8	11
Mean	OFF-FOG	1	43	0	Right	Right	PIGD	gait	62.4	67.4	0.2277891855	5.1	-3.234976044	2.0	0	2.1	0			-0.002737851	no	1	no	1	0	26	13	-4.17	13	10	6	2	2	3	1	1	1	3	2	1	27	15	27	42	12	24	27	3	8
Mean	ON-FOG	1	44	1	Right	Right	PIGD	rest tremor	75.9	80.8	13.621355236	4.9	-3.410198494	4.0	0	1.8	900	300	1.25	4.6379192334	no	1	no	1	900	40	23	5.83	17	11	5	4	2	2	1	1	1	3	2	1	22	16	25	76	24	16	7	11	8
Mean	noFOG	0	45	1	Right	Right	tremor	rest tremor	56.8	64.0	-3.191786448	7.2	-1.132306639	1.0	0		0				no	1	selegiline 10mg	0	100	16	7	-10.17	9	0	0										26	14	26	37	15	10	4	4	16
Mean	OFF-FOG	1	46	0	Right	Left	PIGD	rest tremor	69.1	69.9	2.7383983573	0.8	-7.50054757	2.5	0	0.6	300	100	3	0.2546201232	no	1	no	1	300	14	10	-7.17	4	1	0	1	0	0	0	0	0	0	0	0	21	18	20	28	19	2	4	3	1
Mean	noFOG	0	47	1	Right	Right	PIGD	gait	48.6	71.7	4.4933607118	23.1	14.774606434	2.0	0		750	150	0.5	11.074606434	requip 8 qod	0	no	1	910	17	17	-0.17	0	5	0										28	18	29	82	34	14	11	10	10
Mean	OFF-FOG	1	48	0	Right	Left	PIGD	rest tremor	45.0	53.0	-14.22532512	8.0	-0.275359343	2.0	0.1666666667	6.0	400	100	1.5	1.1362080767	pramipexole 4	0	Azilect 1mg	0	900	23.5	14.5	-2.67	9	16	10	3	3	3	3	2	2	7	4	2	23	15	19	48	17	11	8	7	7
Mean	noFOG	0	49	1	Right	Right	PIGD	dystonia	67.3	71.7	4.5152635181	4.4	-3.903011636	2.0	0		1000	200	2.25	2.9678302533	no	1	no	1	1000	25	11	-6.17	14	3	0										16	8	18	66	15	22	16	3	14
Mean	OFF-FOG	1	50	1	Right	Right	PIGD	gait	53.8	61.7	-5.455989049	7.9	-0.362970568	2.0	0.5	0.7	600	200	3	4.93908282	no	1	azilect 1mg	0	700	38	14	-3.17	24	11	8	2	1	2	2	2	2	6	4	2	25	18	24	64	27	10	10	6	10
Mean	noFOG	0	51	0	Right	Right	PIGD	handwriting	67.4	70.2	2.9656399726	2.8	-5.534770705	2.0	0.1666666667		300	100	2	0.0985626283	no	1	no	1	300	26	14	-3.17	12	1	0										27	14	24	31	5	4	3	1	2
Mean	ON-FOG	1	52	1	Right	Right	PIGD	gait	67.5	71.9	4.6822724162	4.4	-3.88384668	2.5	0	2.4	300	100	3	1.1690622861	no	1	no	1	300	53.5	35.5	18.33	18	13	9	2	1	4	2	1	2	5	3	1.5	25	14	21	29	11	10	6	1	5
Mean	OFF-FOG	1	53	0	Right	Right	PIGD	handwriting	48.6	67.6	0.4112251882	19.0	10.730800821	3.0	0.3333333333	1.0	400	100	3.5	19.030800821	requip 2	0	no	1	440	37.5	19.5	2.33	18	4	0	2	2	0	0	0	0	0	0	0	27	12	22	49	29	14	6	5	9
Mean	ON-FOG	1	54	1	Left	Right	PIGD	hypomimia	67.0	69.6	2.3633127995	2.6	-5.723682409	4.0	0	0.6	1200	400	1	1.4948665298	no	1	no	1	1200	48	30	12.83	18	12	9	3	2	3	2	1	1	4	2	1	18	13	16	31	21	10	8	2	7
Mean	noFOG	0	55	1	Right	Right	tremor	action tremor	59.7	61.8	-5.401232033	2.1	-6.167214237	2.0	0		200	50	0.5	0.5503080082	no	1	no	1	200	22	12	-5.17	10	0	0										26	18	19	4	10	0	0	3	7
Mean	noFOG	0	56	0	Right	Right	tremor	rest tremor	59.2	65.5	-1.70513347	6.3	-2.016632444	1.0	0		450	150	4.5	1.7029431896	no	1	no	1	450	10	5	-12.17	5	1	0										27	18	29	5	12	4	6	1	7
Mean	ON-FOG	1	57	1	Right	Left	PIGD	rest tremor	65.0	79.1	11.934839151	14.1	5.7889801506	2.5	1	5.1	1250	250	2.5	10.088980151	no	1	no	1	1250	50.5	34.5	17.33	16	11	8	2	1	4	2	1	1	4	2	1	21	13	18	59	24	4	3	1	3
Mean	ON-FOG	1	58	1	Right	Left	PIGD	gait	65.8	70.4	3.2010951403	4.6	-3.67303217	2.0	0.5	1.5	800	200	0.75	4.6269678303	ropinirole 3	0	Azilect 1mg	0	960	45.5	27.5	10.33	18	17	14	3	0	4	4	3	3	10	6	3	20	13	17	53	8	2	8	11	15
Mean	OFF-FOG	1	59	0	Left	Left	PIGD	rest tremor	47.8	53.8	-13.44503765	6.0	-2.309582478	2.0	0.3333333333	4.0	550	100	1	3.9917864476	no	1	no	1	550	32	12	-5.17	20	19	13	3	3	3	4	3	3	10	6	3	28	16	19	38	5	15	8	4	4
Mean	OFF-FOG	1	60	1	Right	Right	PIGD	stiffness	61.2	66.7	-0.467624914	5.5	-2.807871321	2.5	0	2.7	600	200	3.5	2.2450376454	no	1	no	1	600	30	22	4.83	8	1	0	1	0	0	0	0	0	0	0	0	28	16	26	14	13	8	5	3	13
Mean	noFOG	0	61	0	Right	Right	tremor	handwriting	72.3	75.9	8.7260780287	3.6	-4.664134155	1.0	0		300	100	3.5	1.3880903491	no	1	selegiline 10	0	400	10	8	-9.17	2	0	0										24	14	24	9	3	4	2	8	11
Mean	noFOG	0	62	1	Left	Left	tremor	action tremor	77.2	78.1	10.888980151	0.9	-7.448528405	2.0	0		0				no	1	no	1	0	29	20	2.83	9	1	0										25	15	29	4	7	2	3	2	2
Mean	OFF-FOG	1	63	0	Right	Left	PIGD	stiffness	55.5	57.4	-9.84202601	1.9	-6.419096509	1.0	0	1.0	0				pramipexole 1	0	selegiline 10	0	200	16.5	8.5	-8.67	8	1	0	1	0	0	0	0	0	0	0	0	29	18	24	30	3	6	5	3	13
Mean	noFOG	0	64	0	Right	Left	tremor	action tremor	69.8	72.0	4.8273785079	2.2	-6.115195072	1.0	0		0				no	1	selegiline 10mg	0	100	10	6.5	-10.67	3.5	1	0										27	18	26	7	0	2	1	4	4
Mean	ON-FOG	1	65	0	Right	Left	PIGD	gait	59.5	72.3	5.0628336756	12.8	4.4967145791	4.0	30	5.3	800	200	1	6.7980835044	no	1	no	1	800	53	31	13.83	22	15	10	3	2	3	3	2	2	7	4	2	26	15	28	73	10	11	8	5	13
Mean	OFF-FOG	1	66	1	Right	Left	PIGD	gait	69.0	73.9	6.664476386	4.9	-3.423887748	2.0	0	1.3	400	100	1.5	1.8754277892	no	1	no	1	400	38.5	23.5	6.33	15	11	7	2	2	3	2	1	1	4	2	1	23	11	20	48	17	15	7	5	6
Mean	noFOG	0	67	0	Right	Right	tremor	rest tremor	60.2	69.0	1.8485968515	8.8	0.5323066393	1.0	0		0			8.8323066393	no	1	selegiline 10	0	100	19	12	-5.17	7	3	0										27	16	23	19	8	8	6	4	10
Mean	OFF-FOG	1	68	0	Right	Left	PIGD	arm swing	57.6	68.4	1.2462696783	10.8	2.5391512663	2.5	30	5.8	400	100	0.67	20.840520192	requip 3mg	0	no	1	460	38	21	3.83	17	13	8	3	2	3	2	1	2	5	3	1.5	18	11	17	72	26	12	8	6	8
Mean	ON-FOG	1	69	0	Right	Left	PIGD	rest tremor	60.7	70.0	2.8287474333	9.3	1.011430527	4.0	0.3333333333	3.1	1000	250	1	4.9746748802	no	1	no	1	1000	34	18	0.83	16	15	9	3	2	3	3	2	3	8	5	2.5	24	14	23	97	22	21	15	2	6
Mean	OFF-FOG	1	70	1	Right	Left	PIGD	stiffness	62.4	72.8	5.5611225188	10.4	2.0874058864	2.0	0.6666666667	0.2	700	100	2	2.0588637919	no	1	no	1	700	57.5	32.5	15.33	25	6	4	1	1	2	1	0	1	2	1	0.5	24	15	16	33	31	18	11	7	8
Mean	ON-FOG	1	71	1	Right	Left	PIGD	arm swing	66.2	72.2	4.9889117043	6.0	-2.265776865	4.0	2	2.4	1200	300	1	4.3641341547	ropinirole 8	0	no	1	1360	54	31	13.83	23	13	8	3	2	3	2	1	2	5	3	1.5	25	18	24	22	3	6	5	6	7
Mean	noFOG	0	72	0	Left	Left	PIGD	balance	59.4	63.3	-3.900889802	3.9	-4.445106092	3.0	0.6666666667	-0.3	600	200	0.75	0.6132785763	no	1	no	1	600	27	9	-8.17	18	5	0										28	17	26	49	9	10	5	6	11
Mean	OFF-FOG	1	73	1	Right	Left	PIGD	gait	68.9	74.7	7.4694045175	5.7	-2.555989049	2.0	0	0.7	600	200	3	5.7440109514	no	1	no	1	600	31	12	-5.17	19	8	6	1	1	3	1	1	1	3	2	1	27	11	16	43	15	9	9	7	4
Mean	OFF-FOG	1	74	1	Right	Left	PIGD	rest tremor	61.5	73.7	6.4509240246	12.1	3.8013004791	2.0	0.3333333333	7.1	500	125	2	3.8548939083	no	1	no	1	500	44	25	7.83	19	3	0	3	0	0	0	0	0	0	0	0	24	18	21	38	34	17	6	11	15
Mean	noFOG	0	75	1	Right	Right	PIGD	rest tremor	73.8	76.4	9.2024640657	2.6	-5.712731006	2.0	0	-0.6	600	200	2.75	2.5051334702	no	1	no	1	600	24	12	-5.17	12	3	0										28	17	27	12	12	7	6	5	8
Mean	noFOG	0	76	1	Right	Left	PIGD	rest tremor	55.9	65.6	-1.606570842	9.7	1.4138945927	2.0	0		600	200	2.75	3.0663928816	no	1	no	1	600	29	13	-4.17	16	2	0										25	16	29	18	7	7	6	3	13
Mean	OFF-FOG	1	77	1	Right	Left	PIGD	gait	52.2	63.1	-4.073374401	10.9	2.6048596851	2.0	0	10.4	1140	200	1	7.9041752225	no	1	no	1	1140	39	23	5.83	16	9	8	2	1	2	2	1	1	4	2	1	25	15	21	50	20	3	1	11	7
Mean	OFF-FOG	1	78	0	Right	Right	PIGD	stiffness	56.0	62.1	-5.124709103	6.0	-2.268514716	2.0	0	-3.0	600	200	1.75	6.0314852841	requip 3mg	0	no	1	660	22	6	-11.17	16	13	9	3	1	3	2	2	2	6	4	2	24	15	21	71	16	13	9	8	3
Mean	ON-FOG	1	79	1	Right	Right	PIGD	stiffness	44.1	53.8	-13.39028063	9.7	1.3892539357	2.0	0.3333333333	5.7	700	200	2	5.6892539357	no	1	selegiline 10	0	800	35	17	-0.17	18	9	8	1	0	2	2	2	2	6	4	2	24	18	19	4	3	2	2	2	6
Mean	ON-FOG	1	80	0	Right	Left	PIGD	gait	58.0	72.3	5.0929500342	14.3	5.9915811088	4.0	4	8.3	800	200	1	14.291581109	no	1	no	1	800	63	34	16.83	29	18	11	4	3	3	3	2	3	8	5	2.5	10	11	12	70	14	6	8	6	10
Mean	noFOG	0	81	1	Right	Right	tremor	action tremor	50.0	53.6	-13.57645448	3.6	-4.724366872	1.0	0		400	200	5.5	1.993155373	no	1	selegiline 10	0	500	14.5	4.5	-12.67	10	1	0										25	18	28	11	11	6	2	6	4
Mean	OFF-FOG	1	82	1	Right	Right	PIGD	handwriting	49.2	59.6	-7.629842574	10.3	2.0490759754	2.0	0	2.9	800	200	1	4.6844626968	no	1	no	1	800	29	19	1.83	10	9	7	1	1	3	2	0	2	4	2	1	29	17	26	51	7	12	6	7	9
Mean	OFF-FOG	1	83	1	Right	Left	tremor	rest tremor	56.3	66.6	-0.631895962	10.3	1.9806297057	2.0	0.0833333333	0.5	600	200	0.5	6.2806297057	no	1	no	1	600	51.5	27.5	10.33	24	6	4	1	1	2	1	0	1	2	1	0.5	15	7	8	70	27	10	16	12	19
Mean	noFOG	0	84	1	Right	Right	PIGD	dexterity	31.7	36.0	-31.1945243	4.3	-4.02347707	2.0	0		750	250	2.75	2.6119096509	pramipexole 1.5	0	selegiline 10	0	1000	22	8	-9.17	14	2	0										27	17	25	57	27	17	12	2	6
Mean	OFF-FOG	1	85	1	Ambidextrous	Right	PIGD	action tremor	62.8	75.5	8.3290896646	12.8	4.4556468172	4.0	0.3333333333	0.2	1050	400	2.5	2.9240246407	no	1	no	1	1050	41.5	18.5	1.33	23	11	6	3	2	3	1	1	1	3	2	1	21	13	21	53	20	8	7	9	12
Mean	ON-FOG	1	86	1	Right	Left	PIGD	gait	54.7	72.8	5.6158795346	18.2	9.860164271	2.0	4	2.0	470	100	1	16.161533196	no	1	no	1	470	63	37	19.83	26	12	9	2	1	3	2	2	2	6	4	2	23	12	14	61	15	7	7	12	12
Mean	ON-FOG	1	87	1	Right	Right	PIGD	rest tremor	57.8	71.6	4.4002737851	13.8	5.5343600274	3.0	12	1.7	1340	100	1	9.8343600274	no	1	selegiline 10	0	1440	37	16	-1.17	21	18	13	3	2	4	3	3	3	9	6	3	17	11	15	80	16	16	10	10	10
Mean	noFOG	0	88	0	Right	Left	PIGD	gait	53.4	60.1	-7.074058864	6.7	-1.578576318	2.0	0	-1.3	700	250	3.5	2.559890486	no	1	no	1	700	14	7	-10.17	7	2	0										27	17	24	26	11	9	3	4	5
Mean	noFOG	0	89	0	Right	Left	tremor	rest tremor	52.8	61.9	-5.269815195	9.2	0.8635865845	2.0	0.1428571429		800	200	0.5	4.1642710472	no	1	no	1	800	12	6	-11.17	6	2	0										27	17	26	39	7	11	5	6	13
Mean	OFF-FOG	1	90	0	Right	Right	PIGD	rest tremor	51.4	70.1	2.9163586585	18.8	10.451540041	3.0	4	0.5	600	150	1	17.749486653	requip 12	0	Azilect 1mg	0	940	21	4	-13.17	17	8	5	2	1	2	1	1	1	3	2	1	28	16	27	52	7	11	4	1	2
Mean	noFOG	0	91	0	Right	Left	PIGD	rest tremor	54.5	62.6	-4.62642026	8.1	-0.206913073	1.0	0		100	50	7	0.2600958248	no	1	no	1	100	27	10	-7.17	17	3	0										28	17	32	38	4	10	5	5	13
Mean	noFOG	0	92	0	Right	Right	PIGD	handwriting	41.6	61.8	-5.35742642	20.2	11.94366872	2.0	0.3333333333	-2.4	1400	175	2	8.2436687201	no	1	selegiline 10mg	0	1500	23.5	8.5	-8.67	15	4	0										29	18	33	45	0	7	5	13	10
Mean	OFF-FOG	1	93	0	Right	Right	PIGD	handwriting	56.9	70.0	2.8123203285	13.1	4.8279945243	2.0	0	0.5	800	200	1	4.0410677618	requip 8 qod	0	Azilect 1mg	0	1060	19	8	-9.17	11	9	7	2	0	3	2	2	0	4	2	1	27	14	23	7	0	5	1	3	8
Mean	OFF-FOG	1	94	0	Right	Left	tremor	action tremor	74.4	78.6	11.357152635	4.1	-4.157631759	3.0	0	0.1	600	300	5	1.1663244353	no	1	no	1	600	37	18	0.83	19	5	4	1	0	1	1	1	1	3	2	1	22	18	25	84	13	12	10	2	3
Mean	noFOG	0	95	1	Right	Right	PIGD	gait	57.8	66.1	-1.1137577	8.3	-0.018001369	2.0	0	-1.1	600	100	2.5	3.7015742642	neupro 8mg	0	no	1	840	29	18	0.83	11	1	0										27	16	29	22	9	7	6	3	1
Mean	ON-FOG	1	96	1	Right	Right	PIGD	gait	61.4	74.0	6.8041067762	12.6	4.305065024	4.0	0	2.6	1200	300	1	2.0177960301	no	1	no	1	1200	28.5	14.5	-2.67	14	16	11	3	2	4	2	2	3	7	5	2.5	14	14	18	51	9	9	6	0	11
Mean	OFF-FOG	1	97	0	Right	Right	tremor	rest tremor	47.0	59.8	-7.405338809	12.7	4.4474332649	2.0	0	0.7	900	300	2	1.3333333333	no	1	no	1	900	19	10	-7.17	9	4	4	0	0	2	2	0	0	2	0	0	26	17	30	42	16	10	10	7	6
Mean	noFOG	0	98	1	Right	Right	tremor	gait	77.9	80.9	13.744558522	3.0	-5.269199179	1.0	0		300	100	2.5	2.0150581793	no	1	no	1	300	18	12	-5.17	6	2	0										27	16	25	9	0	2	2	3	2
Mean	noFOG	0	99	0	Right	Right	tremor	rest tremor	62.3	65.3	-1.94880219	2.9	-5.362286105	1.0	0		0				pramipexole 1.5	0	Azilect 1mg	0	250	14	10	-7.17	4	1	0										26	18	27	5	4	1	2	2	5
Mean	ON-FOG	1	100	0	Right	Right	PIGD	gait	41.0	53.1	-14.09390828	12.1	3.7739219713	4.0	12	3.1	560	70	2	11.074606434	no	1	no	1	560	37	15	-2.17	22	17	11	3	3	3	4	2	2	8	4	2	20	10	17	95	8	13	9	10	9
Mean	noFOG	0	101	1	Right	Right	tremor	rest tremor	56.0	59.1	-8.056947296	3.1	-5.159685147	1.0	0		300	100	0.5	0.5229295003	no	1	Azilect 1mg	0	400	8	5	-12.17	3	1	0										29	16	23	17	6	1	6	4	13
Mean	noFOG	0	102	1	Right	Left	tremor	rest tremor	67.8	71.4	4.2250513347	3.6	-4.650444901	2.0	0		300	100	1.5	0.34770705	no	1	no	1	300	17	12	-5.17	5	1	0										24	17	24	22	9	5	4	3	8
Mean	noFOG	0	103	0	Right	Right	tremor	rest tremor	67.6	72.6	5.3749486653	4.9	-3.366392882	2.0	0		300	100	2	1.2265571526	no	1	no	1	300	13	6	-11.17	7	2	0										28	18	35	10	5	3	2	7	4
Mean	ON-FOG	1	104	1	Right	Right	PIGD	rest tremor	54.0	65.8	-1.401232033	11.8	3.4891854894	2.0	0	4.8	1638	273	1	10.789869952	no	1	no	1	1638	32	13	-4.17	19	9	7	1	1	3	2	0	2	4	2	1	23	14	23	35	12	9	6	4	3
Mean	noFOG	0	105	1	Right	Left	tremor	rest tremor	55.0	71.8	4.6302532512	16.8	8.5240930869	2.0	0		1000	250	3	5.8234086242	no	1	no	1	1000	34	15	-2.17	19	4	0										26	14	23	69	14	14	5	11	15
MnRatio	noFOG	0	1	1	Right	Left	tremor	rest tremor	57.6	59.1	-8.128131417	1.4	-6.862628337	1.0	0		100	100	5	0.0136892539	no	1	no	1	100	12	8	-9.17	4	1	0										29	17	33	17	11	5	2	4	4
MnRatio	noFOG	0	2	1	Right	Left	PIGD	balance	53.6	56.0	-11.24654346	2.3	-5.972826831	2.0	0		300	100	1	0.6625598905	no	1	no	1	300	18.5	13.5	-3.67	5	2	0										27	14	30	18	3	7	7	6	2
MnRatio	OFF-FOG	1	3	0	Right	Right	PIGD	gait	79.1	82.7	15.499520876	3.6	-4.686036961	3.0	0.25	3.1	600	200	2	0.5338809035	no	1	no	1	600	18	8	-9.17	10	11	6	3	2	2	2	1	1	4	2	1	29	15	29	37	6	6	4	2	9
MnRatio	OFF-FOG	1	4	1	Right	Right	PIGD	handwriting	55.8	65.2	-1.954277892	9.4	1.140109514	2.0	0	3.3	940	200	2.25	5.440109514	no	1	no	1	940	26	18	0.83	8	8	4	2	2	2	1	1	0	2	1	0.5	24	15	22	43	29	5	4	8	2
MnRatio	OFF-FOG	1	5	1	Right	Left	PIGD	rest tremor	62.0	73.6	6.3797399042	11.6	3.2592060233	2.5	0.3333333333	3.6	800	150	2.25	3.1430527036	no	1	no	1	800	29	13	-4.17	16	12	7	3	2	3	2	1	1	4	2	1	26	14	21	55	21	11	4	8	3
MnRatio	OFF-FOG	1	6	0	Right	Left	tremor	handwriting	39.5	43.2	-24.01314168	3.7	-4.57652293	2.0	0	0.7	0				no	1	no	1	0	52.5	26.5	9.33	26	11	8	2	1	3	1	2	2	5	4	2	28	18	23	63	10	11	4	4	6
MnRatio	OFF-FOG	1	7	0	Right	Right	tremor	rest tremor	61.3	67.4	0.1785078713	6.1	-2.235660507	2.0	0.25	0.8	0				no	1	no	1	0	53	35	17.83	18	12	7	2	1	2	2	1	2	5	3	1.5	28	16	25	27	3	1	1	3	2
MnRatio	OFF-FOG	1	8	0	Right	Right	tremor	handwriting	52.6	56.6	-10.62505133	3.9	-4.362970568	2.0	0.6666666667	0.9	500	100	1	1.18275154	no	1	selegilne 10	0	600	26	9	-8.17	17	12	9	2	1	2	2	3	2	7	5	2.5	28	15	31	48	12	11	13	10	9
MnRatio	OFF-FOG	1	9	1	Right	Right	PIGD	gait	61.8	66.7	-0.48678987	4.9	-3.434839151	2.0	0.3333333333	1.9	450	200	2	1.864476386	mirapex 4.5	0	no	1	900	42.5	26.5	9.33	16	11	9	2	2	3	3	1	2	6	3	1.5	25	15	28	69	27	15	10	6	10
MnRatio	OFF-FOG	1	10	0	Right	Right	PIGD	rest tremor	60.0	62.2	-5.012457221	2.2	-6.065913758	2.0	0	1.4	300	100	1.5	1.8151950719	no	1	no	1	300	18	9	-8.17	9	3	3	0	0	1	1	1	0	2	1	0.5	26	13	27	22	27	21	12	12	2
MnRatio	noFOG	0	11	1	Right	Left	PIGD	arm swing	52.0	60.6	-6.611362081	8.6	0.2694729637	2.0	0	-1.1	1000	150	0.5	8.1560574949	no	1	selegiline 10	0	1100	23	9	-8.17	14	5	0										28	16	25	25	7	6	2	5	7
MnRatio	ON-FOG	1	12	1	Right	Right	PIGD	stiffness	65.8	73.9	6.7438740589	8.1	-0.193223819	4.0	3	4.1	2140	500	1	4.6926762491	no	1	no	1	2140	64	39	21.83	25	15	9	3	3	3	2	2	2	6	4	2	18	11	9	43	10	8	6	1	11
MnRatio	OFF-FOG	1	13	1	Right	Right	tremor	arm swing	49.3	60.5	-6.731827515	11.2	2.8759069131	2.0	0	2.2	400	200	1	0.2546201232	no	1	no	1	400	31	20	2.83	11	1	0	1	0	1	1	0	1	2	1	0.5	26	17	24	9	7	0	3	3	14
MnRatio	noFOG	0	14	0	Right	Left	tremor	rest tremor	64.0	67.9	0.6658453114	3.9	-4.434154689	2.0	0	-1.3	100	100	12	0.5968514716	pramipexole 1mg qhs	0	Azilect 1mg	0	300	25.5	16	-1.17	9.5	2	0										25	18	21	26	4	4	6	2	12
MnRatio	ON-FOG	1	15	1	Right	Right	PIGD	rest tremor	75.8	80.3	13.073785079	4.5	-3.788021903	2.0	0	2.5	1050	250	2	2.264202601	no	1	no	1	1050	44	25	7.83	19	12	7	3	2	4	1	1	1	3	2	1	19	11	17	42	9	8	5	3	10
MnRatio	noFOG	0	16	0	Right	Right	tremor	rest tremor	72.2	73.5	6.2866529774	1.3	-7.040588638	2.0	0		300	100	1	1.0075290897	no	1	no	1	300	22	17	-0.17	5	0	0										21	11	17	19	12	6	5	3	4
MnRatio	ON-FOG	1	17	1	Right	Left	PIGD	action tremor	54.1	75.0	7.8308008214	20.9	12.606228611	4.0	24	4.9	1500	375	1	10.907597536	no	1	no	1	1500	66	36	18.83	30	16	9	3	3	4	2	2	2	6	4	2	22	12	24	67	12	6	8	2	8
MnRatio	ON-FOG	1	18	1	Right	Right	PIGD	gait	61.6	73.6	6.3605749487	11.9	3.6397672827	3.0	0	7.9	1320	200	0.5	10.940451745	no	1	no	1	1320	26	7	-10.17	19	16	11	3	2	3	4	2	2	8	4	2	28	15	27	39	22	10	7	3	11
MnRatio	ON-FOG	1	19	0	Right	Right	PIGD	rest tremor	45.5	52.3	-14.89062286	6.8	-1.48275154	3.0	0	0.5	609	150	0.5	1.9028062971	pramipexole 4.5	0	Azilect 1mg	0	1159	24	18	0.83	6	12	8	3	1	3	2	2	1	5	3	1.5	26	12	22	43	9	5	4	8	11
MnRatio	noFOG	0	20	1	Right	Left	tremor	action tremor	73.7	78.8	11.567967146	5.0	-3.25687885	2.0	0		800	200	1	1.7056810404	no	1	no	1	800	34	25	7.83	9	0	0										24	16	20	7	18	5	1	3	6
MnRatio	noFOG	0	21	0	Right	Right	PIGD	rest tremor	54.2	63.0	-4.152772074	8.9	0.5542094456	2.5	0		1000	250	2.75	2.4394250513	no	1	no	1	1000	25	16	-1.17	9	4	0										21	15	21	56	11	19	16	6	3
MnRatio	ON-FOG	1	22	0	Right	Left	PIGD	stiffness	52.4	68.7	1.5446954141	16.4	8.0531827515	2.0	0.2	4.4	819	273	1	15.353867214	ropinirole 2	0	no	1	859	62.5	35.5	18.33	27	14	9	3	2	3	2	2	2	6	4	2	29	15	24	84	9	9	8	10	15
MnRatio	OFF-FOG	1	23	0	Right	Right	PIGD	handwriting	39.6	63.4	-3.846132786	23.8	15.453593429	2.0	0.3333333333	1.2	700	100	1	17.752224504	no	1	no	1	700	24	16	-1.17	8	3	0	2	1	0	0	0	0	0	0	0	28	17	21	28	11	4	3	8	2
MnRatio	noFOG	0	24	0	Left	Right	tremor	rest tremor	57.6	63.3	-3.854346338	5.8	-2.534086242	2.0	0		400	75	2.5	4.6023271732	no	1	selegiline 10	0	500	19	13	-4.17	6	0	0										27	18	25	13	3	4	2	5	4
MnRatio	noFOG	0	25	1	Right	Left	tremor	gait	66.5	72.6	5.4324435318	6.1	-2.205544148	2.0	0.1666666667		300	100	5	4.1779603012	no	1	Azilect 1mg	0	400	29	20	2.83	9	1	0										25	18	27	12	17	2	3	6	7
MnRatio	ON-FOG	1	26	1	Right	Left	PIGD	rest tremor	55.2	68.4	1.1778234086	13.2	4.8608487337	2.5	0	1.5	1200	300	0.5	13.160848734	no	1	no	1	1200	70	38	20.83	32	12	7	3	2	4	1	1	1	3	2	1	17	10	17	93	13	16	8	11	20
MnRatio	noFOG	0	27	1	Right	Right	PIGD	rest tremor	70.6	82.1	14.872553046	11.5	3.2154004107	2.0	0		600	200	0.75	0.5831622177	no	1	no	1	600	29.5	13.5	-3.67	16	2	0										27	18	25	16	14	4	4	3	5
MnRatio	ON-FOG	1	28	0	Right	Left	PIGD	gait	68.8	73.0	5.7911019849	4.2	-4.067282683	3.0	3.3333333333	1.2	600	150	1	3.2334017796	no	1	no	1	600	42	25	7.83	17	14	9	3	2	3	2	2	2	6	4	2	22	15	20	59	8	16	15	5	2
MnRatio	ON-FOG	1	29	0	Right	Left	PIGD	rest tremor	57.7	63.4	-3.807802875	5.6	-2.651813826	4.0	12	1.3	600	200	2	7.6495550992	no	1	no	1	600	53	28	10.83	25	22	16	3	3	4	4	4	4	12	8	4	26	12	20	91	26	7	6	6	16
MnRatio	noFOG	0	30	0	Right	Right	tremor	rest tremor	53.0	62.1	-5.067214237	9.1	0.8088295688	2.0	1.3333333333	-1.0	913.5	304	0.67	8.1067761807	no	1	no	1	913.5	39	20	2.83	19	4	0										18	10	11	53	6	17	7	3	0
MnRatio	noFOG	0	31	1	Right	Left	PIGD	gait	72.2	74.0	6.8287474333	1.8	-6.460164271	1.0	0		450	150	2	0.758384668	no	1	Azilect 1mg	0	550	23	11	-6.17	12	2	0										19	15	18	23	10	9	6	5	10
MnRatio	OFF-FOG	1	32	1	Right	Left	PIGD	gait	55.4	62.1	-5.127446954	6.7	-1.597741273	2.0	0	2.2	600	150	1.25	5.7029431896	no	1	Azilect 1mg	0	700	34	12	-5.17	22	13	9	2	2	3	2	2	2	6	4	2	29	11	18	60	21	10	10	13	10
MnRatio	noFOG	0	33	0	Right	Right	PIGD	action tremor	67.2	71.5	4.2770704997	4.3	-4.007049966	2.0	0		600	200	0.67	3.1101984942	ropinirole 0.5	0	no	1	610	14	6	-11.17	8	0	0										22	14	21	9	4	4	4	2	2
MnRatio	noFOG	0	34	1	Right	Left	tremor	rest tremor	65.9	70.1	2.9136208077	4.2	-4.086447639	2.0	0		300	100	2.5	0.8651608487	no	1		0	300	23	13	-4.17	10	0	0										27	16	25	11	6	1	1	6	7
MnRatio	noFOG	0	35	1	Left	Right	tremor	rest tremor	57.0	63.2	-3.974811773	6.2	-2.057700205	2.0	0		400	100	3.5	0.5694729637	pramipexole 1mg	0	Azilect 1mg	0	600	17	17	-0.17	0	2	0										27	18	28	22	5	4	3	8	15
MnRatio	ON-FOG	1	36	0	Right	Right	PIGD	rest tremor	80.2	87.7	20.460506502	7.5	-0.790075291	4.0	12	6.5	819	273	1	6.5106091718	no	1	no	1	819	63	34	16.83	29	11	6	3	2	3	1	1	1	3	2	1	24	15	18	77	21	12	9	3	7
MnRatio	noFOG	0	37	1	Right	Left	tremor	rest tremor	57.5	70.1	2.92183436	12.6	4.2995893224	2.0	0		750	150	4	10.600958248	ropinirole 6	0	Azilect 1mg	0	970	28	16	-1.17	12	1	0										29	17	30	11	0	1	7	8	10
MnRatio	OFF-FOG	1	38	1	Right	Right	PIGD	rest tremor	56.3	61.4	-5.765366188	5.1	-3.172005476	2.0	0	2.1	1200	400	4.25	1.9219712526	no	1	selegiline 10	0	1300	11	7	-10.17	4	6	3	2	1	1	1	1	0	2	1	0.5	27	17	26	27	7	8	6	3	15
MnRatio	ON-FOG	1	39	0	Right	Left	PIGD	dexterity	48.5	67.4	0.2140999316	18.9	10.604859685	4.0	90	2.9	900	200	1	15.904175222	no	1	no	1	900	63	35	17.83	28	16	10	3	3	4	2	2	2	6	4	2	20	13	12	90	18	14	8	6	6
MnRatio	OFF-FOG	1	40	1	Right	Left	PIGD	stiffness	25.3	42.6	-24.60451745	17.3	8.9621492129	3.0	0	2.8	2401	686	3	13.097878166	no	1	no	1	2401	22	6	-11.17	16	13	9	3	1	3	2	2	2	6	4	2	25	17	22	81	15	22	16	2	19
MnRatio	noFOG	0	41	1	Right	Left	tremor	rest tremor	67.4	68.0	0.7917864476	0.6	-7.681245722	2.0	0		200	100	5	0.3203285421	no	1	no	1	200	16	14	-3.17	2	0	0										25	17	27	2	3	0	0	1	2
MnRatio	OFF-FOG	1	42	1	Left	Right	tremor	balance	33.2	64.2	-2.978234086	31.0	22.673305955	2.0	0	5.0	1500	125	1	9.9712525667	no	1	Azilect 1mg	0	1600	36	21	3.83	15	15	10	3	2	3	3	2	2	7	4	2	28	18	28	58	10	18	14	8	11
MnRatio	OFF-FOG	1	43	0	Right	Right	PIGD	gait	62.4	67.4	0.2277891855	5.1	-3.234976044	2.0	0	2.1	0			-0.002737851	no	1	no	1	0	26	13	-4.17	13	10	6	2	2	3	1	1	1	3	2	1	27	15	27	42	12	24	27	3	8
MnRatio	ON-FOG	1	44	1	Right	Right	PIGD	rest tremor	75.9	80.8	13.621355236	4.9	-3.410198494	4.0	0	1.8	900	300	1.25	4.6379192334	no	1	no	1	900	40	23	5.83	17	11	5	4	2	2	1	1	1	3	2	1	22	16	25	76	24	16	7	11	8
MnRatio	noFOG	0	45	1	Right	Right	tremor	rest tremor	56.8	64.0	-3.191786448	7.2	-1.132306639	1.0	0		0				no	1	selegiline 10mg	0	100	16	7	-10.17	9	0	0										26	14	26	37	15	10	4	4	16
MnRatio	OFF-FOG	1	46	0	Right	Left	PIGD	rest tremor	69.1	69.9	2.7383983573	0.8	-7.50054757	2.5	0	0.6	300	100	3	0.2546201232	no	1	no	1	300	14	10	-7.17	4	1	0	1	0	0	0	0	0	0	0	0	21	18	20	28	19	2	4	3	1
MnRatio	noFOG	0	47	1	Right	Right	PIGD	gait	48.6	71.7	4.4933607118	23.1	14.774606434	2.0	0		750	150	0.5	11.074606434	requip 8 qod	0	no	1	910	17	17	-0.17	0	5	0										28	18	29	82	34	14	11	10	10
MnRatio	OFF-FOG	1	48	0	Right	Left	PIGD	rest tremor	45.0	53.0	-14.22532512	8.0	-0.275359343	2.0	0.1666666667	6.0	400	100	1.5	1.1362080767	pramipexole 4	0	Azilect 1mg	0	900	23.5	14.5	-2.67	9	16	10	3	3	3	3	2	2	7	4	2	23	15	19	48	17	11	8	7	7
MnRatio	noFOG	0	49	1	Right	Right	PIGD	dystonia	67.3	71.7	4.5152635181	4.4	-3.903011636	2.0	0		1000	200	2.25	2.9678302533	no	1	no	1	1000	25	11	-6.17	14	3	0										16	8	18	66	15	22	16	3	14
MnRatio	OFF-FOG	1	50	1	Right	Right	PIGD	gait	53.8	61.7	-5.455989049	7.9	-0.362970568	2.0	0.5	0.7	600	200	3	4.93908282	no	1	azilect 1mg	0	700	38	14	-3.17	24	11	8	2	1	2	2	2	2	6	4	2	25	18	24	64	27	10	10	6	10
MnRatio	noFOG	0	51	0	Right	Right	PIGD	handwriting	67.4	70.2	2.9656399726	2.8	-5.534770705	2.0	0.1666666667		300	100	2	0.0985626283	no	1	no	1	300	26	14	-3.17	12	1	0										27	14	24	31	5	4	3	1	2
MnRatio	ON-FOG	1	52	1	Right	Right	PIGD	gait	67.5	71.9	4.6822724162	4.4	-3.88384668	2.5	0	2.4	300	100	3	1.1690622861	no	1	no	1	300	53.5	35.5	18.33	18	13	9	2	1	4	2	1	2	5	3	1.5	25	14	21	29	11	10	6	1	5
MnRatio	OFF-FOG	1	53	0	Right	Right	PIGD	handwriting	48.6	67.6	0.4112251882	19.0	10.730800821	3.0	0.3333333333	1.0	400	100	3.5	19.030800821	requip 2	0	no	1	440	37.5	19.5	2.33	18	4	0	2	2	0	0	0	0	0	0	0	27	12	22	49	29	14	6	5	9
MnRatio	ON-FOG	1	54	1	Left	Right	PIGD	hypomimia	67.0	69.6	2.3633127995	2.6	-5.723682409	4.0	0	0.6	1200	400	1	1.4948665298	no	1	no	1	1200	48	30	12.83	18	12	9	3	2	3	2	1	1	4	2	1	18	13	16	31	21	10	8	2	7
MnRatio	noFOG	0	55	1	Right	Right	tremor	action tremor	59.7	61.8	-5.401232033	2.1	-6.167214237	2.0	0		200	50	0.5	0.5503080082	no	1	no	1	200	22	12	-5.17	10	0	0										26	18	19	4	10	0	0	3	7
MnRatio	noFOG	0	56	0	Right	Right	tremor	rest tremor	59.2	65.5	-1.70513347	6.3	-2.016632444	1.0	0		450	150	4.5	1.7029431896	no	1	no	1	450	10	5	-12.17	5	1	0										27	18	29	5	12	4	6	1	7
MnRatio	ON-FOG	1	57	1	Right	Left	PIGD	rest tremor	65.0	79.1	11.934839151	14.1	5.7889801506	2.5	1	5.1	1250	250	2.5	10.088980151	no	1	no	1	1250	50.5	34.5	17.33	16	11	8	2	1	4	2	1	1	4	2	1	21	13	18	59	24	4	3	1	3
MnRatio	ON-FOG	1	58	1	Right	Left	PIGD	gait	65.8	70.4	3.2010951403	4.6	-3.67303217	2.0	0.5	1.5	800	200	0.75	4.6269678303	ropinirole 3	0	Azilect 1mg	0	960	45.5	27.5	10.33	18	17	14	3	0	4	4	3	3	10	6	3	20	13	17	53	8	2	8	11	15
MnRatio	OFF-FOG	1	59	0	Left	Left	PIGD	rest tremor	47.8	53.8	-13.44503765	6.0	-2.309582478	2.0	0.3333333333	4.0	550	100	1	3.9917864476	no	1	no	1	550	32	12	-5.17	20	19	13	3	3	3	4	3	3	10	6	3	28	16	19	38	5	15	8	4	4
MnRatio	OFF-FOG	1	60	1	Right	Right	PIGD	stiffness	61.2	66.7	-0.467624914	5.5	-2.807871321	2.5	0	2.7	600	200	3.5	2.2450376454	no	1	no	1	600	30	22	4.83	8	1	0	1	0	0	0	0	0	0	0	0	28	16	26	14	13	8	5	3	13
MnRatio	noFOG	0	61	0	Right	Right	tremor	handwriting	72.3	75.9	8.7260780287	3.6	-4.664134155	1.0	0		300	100	3.5	1.3880903491	no	1	selegiline 10	0	400	10	8	-9.17	2	0	0										24	14	24	9	3	4	2	8	11
MnRatio	noFOG	0	62	1	Left	Left	tremor	action tremor	77.2	78.1	10.888980151	0.9	-7.448528405	2.0	0		0				no	1	no	1	0	29	20	2.83	9	1	0										25	15	29	4	7	2	3	2	2
MnRatio	OFF-FOG	1	63	0	Right	Left	PIGD	stiffness	55.5	57.4	-9.84202601	1.9	-6.419096509	1.0	0	1.0	0				pramipexole 1	0	selegiline 10	0	200	16.5	8.5	-8.67	8	1	0	1	0	0	0	0	0	0	0	0	29	18	24	30	3	6	5	3	13
MnRatio	noFOG	0	64	0	Right	Left	tremor	action tremor	69.8	72.0	4.8273785079	2.2	-6.115195072	1.0	0		0				no	1	selegiline 10mg	0	100	10	6.5	-10.67	3.5	1	0										27	18	26	7	0	2	1	4	4
MnRatio	ON-FOG	1	65	0	Right	Left	PIGD	gait	59.5	72.3	5.0628336756	12.8	4.4967145791	4.0	30	5.3	800	200	1	6.7980835044	no	1	no	1	800	53	31	13.83	22	15	10	3	2	3	3	2	2	7	4	2	26	15	28	73	10	11	8	5	13
MnRatio	OFF-FOG	1	66	1	Right	Left	PIGD	gait	69.0	73.9	6.664476386	4.9	-3.423887748	2.0	0	1.3	400	100	1.5	1.8754277892	no	1	no	1	400	38.5	23.5	6.33	15	11	7	2	2	3	2	1	1	4	2	1	23	11	20	48	17	15	7	5	6
MnRatio	noFOG	0	67	0	Right	Right	tremor	rest tremor	60.2	69.0	1.8485968515	8.8	0.5323066393	1.0	0		0			8.8323066393	no	1	selegiline 10	0	100	19	12	-5.17	7	3	0										27	16	23	19	8	8	6	4	10
MnRatio	OFF-FOG	1	68	0	Right	Left	PIGD	arm swing	57.6	68.4	1.2462696783	10.8	2.5391512663	2.5	30	5.8	400	100	0.67	20.840520192	requip 3mg	0	no	1	460	38	21	3.83	17	13	8	3	2	3	2	1	2	5	3	1.5	18	11	17	72	26	12	8	6	8
MnRatio	ON-FOG	1	69	0	Right	Left	PIGD	rest tremor	60.7	70.0	2.8287474333	9.3	1.011430527	4.0	0.3333333333	3.1	1000	250	1	4.9746748802	no	1	no	1	1000	34	18	0.83	16	15	9	3	2	3	3	2	3	8	5	2.5	24	14	23	97	22	21	15	2	6
MnRatio	OFF-FOG	1	70	1	Right	Left	PIGD	stiffness	62.4	72.8	5.5611225188	10.4	2.0874058864	2.0	0.6666666667	0.2	700	100	2	2.0588637919	no	1	no	1	700	57.5	32.5	15.33	25	6	4	1	1	2	1	0	1	2	1	0.5	24	15	16	33	31	18	11	7	8
MnRatio	ON-FOG	1	71	1	Right	Left	PIGD	arm swing	66.2	72.2	4.9889117043	6.0	-2.265776865	4.0	2	2.4	1200	300	1	4.3641341547	ropinirole 8	0	no	1	1360	54	31	13.83	23	13	8	3	2	3	2	1	2	5	3	1.5	25	18	24	22	3	6	5	6	7
MnRatio	noFOG	0	72	0	Left	Left	PIGD	balance	59.4	63.3	-3.900889802	3.9	-4.445106092	3.0	0.6666666667	-0.3	600	200	0.75	0.6132785763	no	1	no	1	600	27	9	-8.17	18	5	0										28	17	26	49	9	10	5	6	11
MnRatio	OFF-FOG	1	73	1	Right	Left	PIGD	gait	68.9	74.7	7.4694045175	5.7	-2.555989049	2.0	0	0.7	600	200	3	5.7440109514	no	1	no	1	600	31	12	-5.17	19	8	6	1	1	3	1	1	1	3	2	1	27	11	16	43	15	9	9	7	4
MnRatio	OFF-FOG	1	74	1	Right	Left	PIGD	rest tremor	61.5	73.7	6.4509240246	12.1	3.8013004791	2.0	0.3333333333	7.1	500	125	2	3.8548939083	no	1	no	1	500	44	25	7.83	19	3	0	3	0	0	0	0	0	0	0	0	24	18	21	38	34	17	6	11	15
MnRatio	noFOG	0	75	1	Right	Right	PIGD	rest tremor	73.8	76.4	9.2024640657	2.6	-5.712731006	2.0	0	-0.6	600	200	2.75	2.5051334702	no	1	no	1	600	24	12	-5.17	12	3	0										28	17	27	12	12	7	6	5	8
MnRatio	noFOG	0	76	1	Right	Left	PIGD	rest tremor	55.9	65.6	-1.606570842	9.7	1.4138945927	2.0	0		600	200	2.75	3.0663928816	no	1	no	1	600	29	13	-4.17	16	2	0										25	16	29	18	7	7	6	3	13
MnRatio	OFF-FOG	1	77	1	Right	Left	PIGD	gait	52.2	63.1	-4.073374401	10.9	2.6048596851	2.0	0	10.4	1140	200	1	7.9041752225	no	1	no	1	1140	39	23	5.83	16	9	8	2	1	2	2	1	1	4	2	1	25	15	21	50	20	3	1	11	7
MnRatio	OFF-FOG	1	78	0	Right	Right	PIGD	stiffness	56.0	62.1	-5.124709103	6.0	-2.268514716	2.0	0	-3.0	600	200	1.75	6.0314852841	requip 3mg	0	no	1	660	22	6	-11.17	16	13	9	3	1	3	2	2	2	6	4	2	24	15	21	71	16	13	9	8	3
MnRatio	ON-FOG	1	79	1	Right	Right	PIGD	stiffness	44.1	53.8	-13.39028063	9.7	1.3892539357	2.0	0.3333333333	5.7	700	200	2	5.6892539357	no	1	selegiline 10	0	800	35	17	-0.17	18	9	8	1	0	2	2	2	2	6	4	2	24	18	19	4	3	2	2	2	6
MnRatio	ON-FOG	1	80	0	Right	Left	PIGD	gait	58.0	72.3	5.0929500342	14.3	5.9915811088	4.0	4	8.3	800	200	1	14.291581109	no	1	no	1	800	63	34	16.83	29	18	11	4	3	3	3	2	3	8	5	2.5	10	11	12	70	14	6	8	6	10
MnRatio	noFOG	0	81	1	Right	Right	tremor	action tremor	50.0	53.6	-13.57645448	3.6	-4.724366872	1.0	0		400	200	5.5	1.993155373	no	1	selegiline 10	0	500	14.5	4.5	-12.67	10	1	0										25	18	28	11	11	6	2	6	4
MnRatio	OFF-FOG	1	82	1	Right	Right	PIGD	handwriting	49.2	59.6	-7.629842574	10.3	2.0490759754	2.0	0	2.9	800	200	1	4.6844626968	no	1	no	1	800	29	19	1.83	10	9	7	1	1	3	2	0	2	4	2	1	29	17	26	51	7	12	6	7	9
MnRatio	OFF-FOG	1	83	1	Right	Left	tremor	rest tremor	56.3	66.6	-0.631895962	10.3	1.9806297057	2.0	0.0833333333	0.5	600	200	0.5	6.2806297057	no	1	no	1	600	51.5	27.5	10.33	24	6	4	1	1	2	1	0	1	2	1	0.5	15	7	8	70	27	10	16	12	19
MnRatio	noFOG	0	84	1	Right	Right	PIGD	dexterity	31.7	36.0	-31.1945243	4.3	-4.02347707	2.0	0		750	250	2.75	2.6119096509	pramipexole 1.5	0	selegiline 10	0	1000	22	8	-9.17	14	2	0										27	17	25	57	27	17	12	2	6
MnRatio	OFF-FOG	1	85	1	Ambidextrous	Right	PIGD	action tremor	62.8	75.5	8.3290896646	12.8	4.4556468172	4.0	0.3333333333	0.2	1050	400	2.5	2.9240246407	no	1	no	1	1050	41.5	18.5	1.33	23	11	6	3	2	3	1	1	1	3	2	1	21	13	21	53	20	8	7	9	12
MnRatio	ON-FOG	1	86	1	Right	Left	PIGD	gait	54.7	72.8	5.6158795346	18.2	9.860164271	2.0	4	2.0	470	100	1	16.161533196	no	1	no	1	470	63	37	19.83	26	12	9	2	1	3	2	2	2	6	4	2	23	12	14	61	15	7	7	12	12
MnRatio	ON-FOG	1	87	1	Right	Right	PIGD	rest tremor	57.8	71.6	4.4002737851	13.8	5.5343600274	3.0	12	1.7	1340	100	1	9.8343600274	no	1	selegiline 10	0	1440	37	16	-1.17	21	18	13	3	2	4	3	3	3	9	6	3	17	11	15	80	16	16	10	10	10
MnRatio	noFOG	0	88	0	Right	Left	PIGD	gait	53.4	60.1	-7.074058864	6.7	-1.578576318	2.0	0	-1.3	700	250	3.5	2.559890486	no	1	no	1	700	14	7	-10.17	7	2	0										27	17	24	26	11	9	3	4	5
MnRatio	noFOG	0	89	0	Right	Left	tremor	rest tremor	52.8	61.9	-5.269815195	9.2	0.8635865845	2.0	0.1428571429		800	200	0.5	4.1642710472	no	1	no	1	800	12	6	-11.17	6	2	0										27	17	26	39	7	11	5	6	13
MnRatio	OFF-FOG	1	90	0	Right	Right	PIGD	rest tremor	51.4	70.1	2.9163586585	18.8	10.451540041	3.0	4	0.5	600	150	1	17.749486653	requip 12	0	Azilect 1mg	0	940	21	4	-13.17	17	8	5	2	1	2	1	1	1	3	2	1	28	16	27	52	7	11	4	1	2
MnRatio	noFOG	0	91	0	Right	Left	PIGD	rest tremor	54.5	62.6	-4.62642026	8.1	-0.206913073	1.0	0		100	50	7	0.2600958248	no	1	no	1	100	27	10	-7.17	17	3	0										28	17	32	38	4	10	5	5	13
MnRatio	noFOG	0	92	0	Right	Right	PIGD	handwriting	41.6	61.8	-5.35742642	20.2	11.94366872	2.0	0.3333333333	-2.4	1400	175	2	8.2436687201	no	1	selegiline 10mg	0	1500	23.5	8.5	-8.67	15	4	0										29	18	33	45	0	7	5	13	10
MnRatio	OFF-FOG	1	93	0	Right	Right	PIGD	handwriting	56.9	70.0	2.8123203285	13.1	4.8279945243	2.0	0	0.5	800	200	1	4.0410677618	requip 8 qod	0	Azilect 1mg	0	1060	19	8	-9.17	11	9	7	2	0	3	2	2	0	4	2	1	27	14	23	7	0	5	1	3	8
MnRatio	OFF-FOG	1	94	0	Right	Left	tremor	action tremor	74.4	78.6	11.357152635	4.1	-4.157631759	3.0	0	0.1	600	300	5	1.1663244353	no	1	no	1	600	37	18	0.83	19	5	4	1	0	1	1	1	1	3	2	1	22	18	25	84	13	12	10	2	3
MnRatio	noFOG	0	95	1	Right	Right	PIGD	gait	57.8	66.1	-1.1137577	8.3	-0.018001369	2.0	0	-1.1	600	100	2.5	3.7015742642	neupro 8mg	0	no	1	840	29	18	0.83	11	1	0										27	16	29	22	9	7	6	3	1
MnRatio	ON-FOG	1	96	1	Right	Right	PIGD	gait	61.4	74.0	6.8041067762	12.6	4.305065024	4.0	0	2.6	1200	300	1	2.0177960301	no	1	no	1	1200	28.5	14.5	-2.67	14	16	11	3	2	4	2	2	3	7	5	2.5	14	14	18	51	9	9	6	0	11
MnRatio	OFF-FOG	1	97	0	Right	Right	tremor	rest tremor	47.0	59.8	-7.405338809	12.7	4.4474332649	2.0	0	0.7	900	300	2	1.3333333333	no	1	no	1	900	19	10	-7.17	9	4	4	0	0	2	2	0	0	2	0	0	26	17	30	42	16	10	10	7	6
MnRatio	noFOG	0	98	1	Right	Right	tremor	gait	77.9	80.9	13.744558522	3.0	-5.269199179	1.0	0		300	100	2.5	2.0150581793	no	1	no	1	300	18	12	-5.17	6	2	0										27	16	25	9	0	2	2	3	2
MnRatio	noFOG	0	99	0	Right	Right	tremor	rest tremor	62.3	65.3	-1.94880219	2.9	-5.362286105	1.0	0		0				pramipexole 1.5	0	Azilect 1mg	0	250	14	10	-7.17	4	1	0										26	18	27	5	4	1	2	2	5
MnRatio	ON-FOG	1	100	0	Right	Right	PIGD	gait	41.0	53.1	-14.09390828	12.1	3.7739219713	4.0	12	3.1	560	70	2	11.074606434	no	1	no	1	560	37	15	-2.17	22	17	11	3	3	3	4	2	2	8	4	2	20	10	17	95	8	13	9	10	9
MnRatio	noFOG	0	101	1	Right	Right	tremor	rest tremor	56.0	59.1	-8.056947296	3.1	-5.159685147	1.0	0		300	100	0.5	0.5229295003	no	1	Azilect 1mg	0	400	8	5	-12.17	3	1	0										29	16	23	17	6	1	6	4	13
MnRatio	noFOG	0	102	1	Right	Left	tremor	rest tremor	67.8	71.4	4.2250513347	3.6	-4.650444901	2.0	0		300	100	1.5	0.34770705	no	1	no	1	300	17	12	-5.17	5	1	0										24	17	24	22	9	5	4	3	8
MnRatio	noFOG	0	103	0	Right	Right	tremor	rest tremor	67.6	72.6	5.3749486653	4.9	-3.366392882	2.0	0		300	100	2	1.2265571526	no	1	no	1	300	13	6	-11.17	7	2	0										28	18	35	10	5	3	2	7	4
MnRatio	ON-FOG	1	104	1	Right	Right	PIGD	rest tremor	54.0	65.8	-1.401232033	11.8	3.4891854894	2.0	0	4.8	1638	273	1	10.789869952	no	1	no	1	1638	32	13	-4.17	19	9	7	1	1	3	2	0	2	4	2	1	23	14	23	35	12	9	6	4	3
MnRatio	noFOG	0	105	1	Right	Left	tremor	rest tremor	55.0	71.8	4.6302532512	16.8	8.5240930869	2.0	0		1000	250	3	5.8234086242	no	1	no	1	1000	34	15	-2.17	19	4	0										26	14	23	69	14	14	5	11	15
[truncated: 11 more columns]
