# Supplementary material for: Levodopa ONOFF-state freezing of gait: Defining the gait and non-motor phenotype
Source: PLoS One. 2022 Jun 2;17(6):e0269227. doi: 10.1371/journal.pone.0269227 (PMC9162361; doi:10.1371/journal.pone.0269227)
Supplement: S2 File — (SAS) [file pone.0269227.s005.sas]

/*================================================================================
  The following are chunks of code that carry out the analyses reported in this 
  paper. Further, we provide text from the article immediately followed by the 
  code that provides the reported results. 

  000 -  Setting Output window options, and a global variable indicating where
         data sets are either stored or will be stored.
  010 -  Importing the minimal data set that accompanies the article.
  011 -  Creating a dataset that has only the static and baselilne variables in it. 
           Examples of static: sex, handedness, onset age
           Examples of baseline: disease duration, MOCA, Apathy 
  020 -  Macros that will be used downstream.
  100 -  Study Population
  200 -  Table 2
  210 -  Text summary of Table 2
  300 -  Table 3
  400 -  Gait kinematics - Do slopes of motorUPDRS depend on FOG group?  
         (testing the motorUPDRS_c*DXGRP interaction)
  410 -  Gait kinematics - comparing FOG groups, assuming motorUPDRS has the same 
         linear effect for each of the 3 FOG groups
  420 -  Gait kinematics - comparing FOG groups when there is evidence of an 
         group-dependent motorUPDRS effects. 
  500 -  Gathering p-values from statistical tests made above.
  600 - Calculating power for a range of effect sizes (DELTA = 0.5 to 1.5 by 0.25) over 
        total sample sizes from 20 to 1000 (in unequal increments). These results
        are in Figure 4.

  If there are any questions or comments about this code, please contact 
     Reid D. Landes 
       rdlandes@uams.edu  OR  rdlandes@gmail.com
  ================================================================================*/


/*================================================================================
  000 -  Setting Output window options, and a global variable indicating where
         data sets are either stored or will be stored.

         You will need to enter the location of where the associated files are
         stored and are to be stored.  
         Replace "--Your\Location\Here--" with your location.
  ================================================================================*/
options ls=100 ps=55 nodate nonumber formdlim=" ";
%let LOCATION =  --Your\Location\Here-- ;

/*================================================================================
  010 -  Importing the minimal data set that accompanies the article.
  ================================================================================*/

proc import out=MINIMAL_SET
 datafile="&LOCATION\Landes et al - Minimal Set (03FEB2022).csv" 
 replace; 
 guessingrows = 400;
 run;

 /*================================================================================
  011 -  Creating a dataset that has only the static and baselilne variables in it. 
           Examples of static: sex, handedness, onset age
           Examples of baseline: disease duration, MOCA, Apathy 
  ================================================================================*/
proc sort data=MINIMAL_SET;
 by ID;
data STATIC_DATA;
 retain ID;
 set MINIMAL_SET;
 by ID;
 if first.ID then output;
 keep DXGRP FOG ID MALE Handedness DiseaseDominance DominantPhenotype InitialSymptom ONSETAGE
ENROLLAGE EnrollAge_c DISDUR DisDur_c HnYAtEnroll FallFrequency FOGdur DailyLdopa LastLdopaDose
HrsAfterLdopa DurOnLDopa AgonistAtInitial NoAgonistAtInitial MAOIAtInitial NoMAOIAtInitial LEDD
totalUPDRS motorUPDRS FOGQ FOGQ_subscore FOGQq1 FOGQq2 FOGQq3 FOGQq4 FOGQq5 FOGQq6 FOGQq4_6 
FOGQq5_6 FOGQ_AvQ5_6 MOCA FAB SCOPA PDQ APATHY HAMD HAMA RBDQ EPWORTH; 
 run;


 
/*================================================================================
  020 -  Macros that will be used downstream.
  ================================================================================*/
 
/* -- Macro ANCOVA_INTXN() checks for evidence of different slopes on motorUPDRS among 
   the 3 FOG groups; this is an interaction effect.
   -- We consider the evidence significant when the p-value is < 0.10. We chose a 
   higher significance level here because, all other things equal, interactions 
   tend to have less power than "main effects."  
   -- When the interaction is significant (for only 3 features), we then examine how 
   the 3 groups' slopes on motorUPDRS differ. Those analyses for the 3 features 
   are found in Chunk 420.   */
%macro ANCOVA_INTXN(Y, _SKIP=1);
title1 "Tests for DxGRP*MotorUPDRS interactions";
title2 "&Y";
proc sort data=MINIMAL_SET;
 by VARTYPE DXGRP;
 run;
proc mixed data=MINIMAL_SET;
 where SKIP < &_SKIP;
 by VARTYPE;
 class DXGRP ;
 model &Y = DXGRP motorUPDRS_c DXGRP*motorUPDRS_c 
            MALE EnrollAge_c DisDur_c/ ddfm=kr2;
 repeated / group = DXGRP type=vc;
 ods listing select none;
 ods output tests3=AOV0;
 run;
 ods listing select all;
proc print data=AOV0 noobs;
/*where EFFECT in ('motorUPDRS_c', 'motorUPDRS_c*DxGrp');*/
where EFFECT = 'motorUPDRS_c*DXGRP';
run;
proc datasets;
 delete AOV0;
 run;quit;

%mend ANCOVA_INTXN;


/* -- We analyze the outcome Y with a linear mixed model that accounts for
   DXGRP and 4 cofactors/covariates: sex, motor UPDRS subscale, age at 
   enrollment, and disease duration. The model also allows eash DXGRP to
   have its own variance (whereas the usual linear model would assume 
   the variance is the same for all DXGRPs).
*/

%macro ANCOVA(Y, _SKIP=1);
title "ANCOVA of &Y";
proc mixed data=MINIMAL_SET;
 where SKIP < &_SKIP;
 by VARTYPE;
 class DXGRP ;
 model &Y = DXGRP motorUPDRS_c MALE EnrollAge_c DisDur_c/ ddfm=kr2;
 repeated / group = DXGRP type=vc;
 lsmeans DXGRP / pdiff cl;
 ods listing select none;
 ods output lsmeans = LSM0 diffs = DIFF0   tests3 = AOV0;
 run;
ods listing select all;
proc print data=AOV0 noobs;
where EFFECT = 'motorUPDRS_c';
run;
ods listing select none;

proc transpose data=LSM0 out=TMP1;
 by VARTYPE;
 var ESTIMATE;
 run;
data LSM1;
 set TMP1;
 OFF = COL1;
 ON = COL2;
 NO = COL3;
 keep VARTYPE OFF ON NO;
 run;

data TMPDIFF0;
 set DIFF0;
 retain VARTYPE DXGRP _DXGRP STANDARDIZER;
 STANDARDIZER = STDERR;
 if DxGRP = 'OFF-FOG' and _DXGRP = 'noFOG' then output;
 keep VARTYPE STANDARDIZER ;
 run;
data DIFF1;
 merge DIFF0 TMPDIFF0;
 by VARTYPE;
 run;

data LSM_DIFF_ORIG;
 retain FEATURE VARTYPE OFF DX_GRP MEAN2 DIFF LOWER95 UPPER95 TVALUE DF PROBT; 
 merge DIFF1 LSM1;
 by VARTYPE;
 FEATURE = "&Y";
 DX_GRP = substr(_DXGRP, 1,2);
 if _DXGRP = 'ON-FOG' then MEAN2 = ON; else MEAN2 = NO;
 DIFF = ESTIMATE;
 LOWER95 = LOWER;
 UPPER95 = UPPER;
 if DXGRP ne 'OFF-FOG' then delete;
 keep FEATURE VARTYPE OFF DX_GRP MEAN2 DIFF LOWER95 UPPER95 TVALUE DF PROBT _DXGRP;
 run;

data LSM_DIFFS;
 retain FEATURE VARTYPE DXGRP _DXGRP SM1 SM2 SDIFF SLO SUP SDIFF_CHECK STANDARDIZER DF TVALUE PROBT;
 merge DIFF1 LSM1;
 by VARTYPE;
 FEATURE = "&Y";
 if DXGRP = 'OFF-FOG' then MEAN1 = OFF; else MEAN1 = ON;
 if _DXGRP = 'ON-FOG' then MEAN2 = ON; else MEAN2 = NO;
 sDIFF = ESTIMATE / STANDARDIZER;
 sUP = UPPER / STANDARDIZER;
 sLO = LOWER / STANDARDIZER;
 sM1 = MEAN1 / STANDARDIZER;
 sM2 = MEAN2 / STANDARDIZER;
 sDIFF_check = (1 - ( round(sDIFF, .0001) = round(sM1 - sM2, .0001) ))*999;
 keep FEATURE VARTYPE DXGRP _DXGRP SM1 SM2 SDIFF SLO SUP SDIFF_CHECK STANDARDIZER DF TVALUE PROBT;
 run;
proc append base=LSM_DIFFS_ORIG_BASE data=LSM_DIFF_ORIG force;
run;
proc append base=LSM_DIFFS_BASE data=LSM_DIFFS force;
run;
proc datasets; 
 delete LSM0 LSM1 DIFF0 DIFF1 TMPDIFF0 TMP1 TMP2 LSM_DIFFS LSM_DIFF_ORIG AOV0;
 run; quit;
%mend ANCOVA;
%macro NONMOTOR1( Y, ROUNDER = .1);
ods listing select none;
proc sort data=MINIMAL_SET;
 by ID;
 run;
data SET8;
 set MINIMAL_SET;
 by ID;
 FOGQdiff = FOGQ - FOGQ_SUBSCORE;
 UPDRSDIFF = totalUPDRS - motorUPDRS;
 if first.ID then output;
 run;

proc mixed data=SET8;
 class DXGRP;
 model &Y = DXGRP MALE EnrollAge_c DisDur_c/ ddfm = kr2 ;
 lsmeans DXGRP / pdiff cl;
 ods output lsmeans = LSM0 diffs = DIFF0;
 run;
data LSM1;
 set LSM0;
 EST = round(ESTIMATE, &ROUNDER);
 LO = round(LOWER, &ROUNDER);
 UP = round(UPPER, &ROUNDER);
 keep DXGRP EST LO UP;
 run;
proc transpose data=LSM1 out=LSM2;
 var EST LO UP;
 run;
data LSM3;
 set LSM2;
 OUTCOME = "&Y";
 STAT = _NAME_;
 no_FOG = COL3;
 OFF_FOG = COL1;
 ON_FOG = COL2;
 drop COL1 COL2 COL3 _NAME_;
 run;

data DIFF1;
 retain OUTCOME DXGRP _DXGRP EST LO UP PROBT; 
 set DIFF0;
 OUTCOME = "&Y";
 EST = round(ESTIMATE, &ROUNDER);
 LO = round(LOWER, &ROUNDER);
 UP = round(UPPER, &ROUNDER);
 keep OUTCOME DXGRP _DXGRP EST LO UP TVALUE DF PROBT; 
 run;

proc append base = KEEP_NMLSM data=LSM3 force;
run;
proc append base = KEEP_NMDIFF data=DIFF1 force;
run;
proc datasets; 
 delete LSM0 - LSM3 DIFF0 DIFF0;
 run;
quit;
ods listing select all;
%mend NONMOTOR1;

%macro MAKE_TABLE2_ContVar( Y );
/* Getting means and SD for each group. SUMSTAT4 has those summary statistics. */
data TMP100;
 set STATIC_DATA;
 Y = &Y;
 run;
proc sort data=TMP100;
 by DXGRP;
 run;
ods listing select none;
proc means data=TMP100 mean stddev;
 by DXGRP;
 var Y ;
 *var ONSETAGE DISDUR ENROLLAGE HNYATENROLL FALLFREQUENCY FOGDUR 
     DAILYLDOPA LASTLDOPADOSE HRSAFTERLDOPA DURONLDOPA LEDD;
 ods output summary=SUMSTAT0; 
 run;
data SUMSTAT1;
 set SUMSTAT0;
 run;
proc transpose data=SUMSTAT1 out=SUMSTAT2a;
 var Y_MEAN;
 run;
proc transpose data=SUMSTAT1 out=SUMSTAT2b;
 var Y_STDDEV;
 run;
data SUMSTAT3a;
 set SUMSTAT2a;
 VARIABLE = "&Y";
 NO_MEAN = COL3;
 OFF_MEAN = COL1;
 ONOFF_MEAN = COL2;
 drop _NAME_ _LABEL_ COL1 - COL3;
 run;
data SUMSTAT3b;
 set SUMSTAT2b;
 VARIABLE = "&Y";
 NO_SD = COL3;
 OFF_SD = COL1;
 ONOFF_SD = COL2;
 drop _NAME_ _LABEL_ COL1 - COL3;
 run;
data SUMSTAT4;
 length VARIABLE $20.;
 retain VARIABLE NO_MEAN NO_SD OFF_MEAN OFF_SD ONOFF_MEAN ONOFF_SD;
 merge SUMSTAT3a SUMSTAT3b;
 by VARIABLE;
 run;

/* Computing Cohen's d for pairwise comparisons of the groups. 
   These effect sizes are not for statistical inference, 
   but only summary statistics. See COHEN_D dataset. */
ods trace off;
proc ttest data=TMP100;
 where DXGRP ne 'ON-FOG';
 class DXGRP;
 var Y;
 ods output statistics=STAT0 ;
 run;
data COHEN_D1;
 length VARIABLE $20.;
 retain VARIABLE ;
 set STAT0;
 VARIABLE = "&Y";
 OFF_NO_DIFF = MEAN;
 OFF_NO_SDp = STDDEV;
 OFF_NO_EffSize = MEAN / STDDEV;
 if METHOD = "Pooled" then output;
 keep VARIABLE OFF_NO_DIFF OFF_NO_SDp OFF_NO_EffSize;
 run;

proc ttest data=TMP100;
 where DXGRP ne 'noFOG';
 class DXGRP;
 var Y;
 ods output statistics=STAT0 ;
 run;
data COHEN_D2;
 length VARIABLE $20.;
 retain VARIABLE ;
 set STAT0;
 VARIABLE = "&Y";
 OFF_ONOFF_DIFF = MEAN;
 OFF_ONOFF_SDp = STDDEV;
 OFF_ONOFF_EffSize = MEAN / STDDEV;
 if METHOD = "Pooled" then output;
 keep VARIABLE OFF_ONOFF_DIFF OFF_ONOFF_SDp OFF_ONOFF_EffSize;
 run;
 

proc ttest data=TMP100;
 where DXGRP ne 'OFF-FOG';
 class DXGRP;
 var Y;
 ods output statistics=STAT0 ;
 run;
data COHEN_D3;
 length VARIABLE $20.;
 retain VARIABLE ;
 set STAT0;
 VARIABLE = "&Y";
 ONOFF_NO_DIFF = MEAN;
 ONOFF_NO_SDp = STDDEV;
 ONOFF_NO_EffSize = MEAN / STDDEV;
 if METHOD = "Pooled" then output;
 keep VARIABLE ONOFF_NO_DIFF ONOFF_NO_SDp ONOFF_NO_EffSize;
 run;
data COHEN_D;
 retain VARIABLE OFF_NO_EffSize OFF_ONOFF_EffSize ONOFF_NO_EffSize 
           OFF_NO_DIFF    OFF_NO_SDp 
        OFF_ONOFF_DIFF OFF_ONOFF_SDp 
        ONOFF_NO_DIFF   ONOFF_NO_SDp ;
 merge COHEN_D1 COHEN_D2 COHEN_D3;
 by VARIABLE;
 run;

data TABLE2_1var;
 merge SUMSTAT4 COHEN_D;
 by VARIABLE;
 run;
proc append data=TABLE2_1var base=KEEP_TABLE2 force;
run;

proc datasets;
 delete TMP100 SUMSTAT0 - SUMSTAT4 SUMSTAT2A SUMSTAT2B SUMSTAT3A SUMSTAT3B STAT0 COHEN_D  COHEN_D1 - COHEN_D3;
 run;quit;
ods listing select all;
%mend MAKE_TABLE2_ContVar;

 /*================================================================================
  100 -  Study Population
  ================================================================================*/
/*||text||text||text||text||text||text||text||text||text||text||text||text||text||text|| 
  Of the 105 PD subjects enrolled, 43 were categorized as no-FOG, 36 as OFF-FOG, and 26 
  as ONOFF-FOG.
  ||text||text||text||text||text||text||text||text||text||text||text||text||text||text||*/ 
title 'Study Population';
title 'Group numbers';
proc freq data=STATIC_DATA;
tables DXGRP /nocum nopercent;
run;


 /*================================================================================
  200 -  Table 2
  ================================================================================*/
proc sort data=STATIC_DATA;
 by DXGRP;
 run;
ods listing select all;
title 'Table 2 Summary Statistics';
title2 'First 5 attributes in Table 2';
proc freq data=STATIC_DATA;
 tables (MALE HANDEDNESS DISEASEDOMINANCE DOMINANTPHENOTYPE 
         INITIALSYMPTOM)*DXGRP / norow nopercent ;
 run; 

data KEEP_TABLE2;
 length VARIABLE $20.;
 input VARIABLE $5. NO_MEAN NO_SD OFF_MEAN OFF_SD ONOFF_MEAN ONOFF_SD OFF_NO_EffSize OFF_ONOFF_EffSize
ONOFF_NO_EffSize OFF_NO_DIFF OFF_NO_SDp OFF_ONOFF_DIFF OFF_ONOFF_SDp ONOFF_NO_DIFF ONOFF_NO_SDp ;
cards;
----| -999 -999 -999 -999 -999 -999 -999 -999 -999 -999 -999 -999 -999 -999 -999 
; 
run;

title2 'Attributes 6 - 15 and 18 in Table 2';
%MAKE_TABLE2_ContVar(ONSETAGE);
%MAKE_TABLE2_ContVar(DISDUR);
%MAKE_TABLE2_ContVar(ENROLLAGE);
%MAKE_TABLE2_ContVar(HnYAtEnroll);
%MAKE_TABLE2_ContVar(FallFrequency);
%MAKE_TABLE2_ContVar(FOGDUR);
%MAKE_TABLE2_ContVar(DailyLdopa);
%MAKE_TABLE2_ContVar(LastLdopaDose);
%MAKE_TABLE2_ContVar(HrsAfterLdopa);
%MAKE_TABLE2_ContVar(DurOnLDopa);
%MAKE_TABLE2_ContVar(LEDD);

title3 'no-FOG';
proc print noobs data=KEEP_TABLE2;
 where NO_MEAN ne -999;
 var VARIABLE NO_MEAN NO_SD;
 run;
title3 'OFF-FOG';
proc print noobs data=KEEP_TABLE2;
 where NO_MEAN ne -999;
 var VARIABLE OFF_MEAN OFF_SD;
 run;
title3 'ONOFF-FOG';
proc print noobs data=KEEP_TABLE2;
 where NO_MEAN ne -999;
 var VARIABLE ONOFF_MEAN ONOFF_SD;
 run;

title 'Table 2 Summary Statistics';
title2 'Attributes 16 & 17 in Table 2';
proc freq data=STATIC_DATA;
 tables (NoAgonistAtInitial NoMAOIAtInitial)*DXGRP / norow nopercent;
 run; 


 /*================================================================================
  210 -  Text summary of Table 2
  ================================================================================*/

/*||text||text||text||text||text||text||text||text||text||text||text||text||text||text|| 
  Ages at motor onset and duration of disease did not differ by more than a standard 
  deviation (SD) among FOG groups. Consequently, ages at enrollment also did not differ 
  by more than a standard deviation. 

  ...
 
  Hoehn & Yahr scores in the ONOFF-FOG group were higher than the other two groups by 
  about 1� standard deviations or more, ...
  ||text||text||text||text||text||text||text||text||text||text||text||text||text||text||*/ 
  
title 'Select Table 2 Effect sizes';
ods listing select all;
proc print data=KEEP_TABLE2 noobs;
 where VARIABLE in ('ONSETAGE','DISDUR','ENROLLAGE','HnYAtEnroll');
 var VARIABLE OFF_NO_EFFSIZE OFF_ONOFF_EFFSIZE ONOFF_NO_EFFSIZE;
 run;
 

 /*================================================================================
  300 -  Table 3
  ================================================================================*/

data KEEP_NMLSM;
 input OUTCOME $15. STAT $3. NO_FOG OFF_FOG ON_FOG; 
 cards;
--------------|--| -999 -999 -999
;
run;
data KEEP_NMDIFF;
 input OUTCOME $15. DXGRP $7. _DXGRP $7. EST LO UP TVALUE DF PROBT; 
 cards;
--------------|------|------| -999 -999 -999 -999 -999 -999
;
 run;
 
%NONMOTOR1(totalUPDRS , ROUNDER = .1);
%NONMOTOR1(motorUPDRS , ROUNDER = .1);
%NONMOTOR1(UPDRSDIFF , ROUNDER = .1);
%NONMOTOR1(FOGQ , ROUNDER = .1);
%NONMOTOR1(FOGQ_subscore , ROUNDER = .1);
%NONMOTOR1(FOGQdiff , ROUNDER = .1);
%NONMOTOR1(MOCA , ROUNDER = .1);
%NONMOTOR1(FAB , ROUNDER = .1);
%NONMOTOR1(SCOPA , ROUNDER = .1);
%NONMOTOR1(PDQ , ROUNDER = .1);
%NONMOTOR1(APATHY , ROUNDER = .1);
%NONMOTOR1(HAMD , ROUNDER = .1);
%NONMOTOR1(HAMA , ROUNDER = .1);
%NONMOTOR1(RBDQ , ROUNDER = .1);
%NONMOTOR1(EPWORTH , ROUNDER = .1);

data TMP_DIFF0;
 retain OUTCOME DIFF_DEFN DIFF DIFF_LO DIFF_UP DIFF_tValue DIFF_DF DIFF_pval;
 set KEEP_NMDIFF;
 DIFF_DEFN = "Off - OnOff";
 DIFF = EST;
 DIFF_LO = LO;
 DIFF_UP = UP;
 DIFF_tValue = tValue;
 DIFF_DF = DF;
 DIFF_pval = PROBT;
 if _DXGRP = "noFOG" then delete;
 if PROBT < 0 then delete;
 drop DXGRP _DXGRP EST LO UP PROBT TVALUE DF;
 run;
data TMP_DIFF1;
 set TMP_DIFF0;
 TABLE_ORDER + 1;
 run;
proc sort;
 by OUTCOME;
 run;

proc sort data=KEEP_NMLSM;
 by OUTCOME STAT;
 run;
proc transpose data=KEEP_NMLSM out = TMP_No0;
 by OUTCOME;
 var NO_FOG;
 run;
data TMP_No1;
 set TMP_No0;
 NO_mean = COL1;
 NO_lower = COL2;
 NO_upper = COL3;
 if COL2 = . and COL3 = . then delete;
 drop _NAME_ COL1 - COL3;
 run;
proc sort;
 by OUTCOME;
 run;

proc transpose data=KEEP_NMLSM out = TMP_Off0;
 by OUTCOME;
 var OFF_FOG;
 run;
data TMP_Off1;
 set TMP_Off0;
 OFF_mean = COL1;
 OFF_lower = COL2;
 OFF_upper = COL3;
 if COL2 = . and COL3 = . then delete;
 drop _NAME_ COL1 - COL3;
 run;
proc sort;
 by OUTCOME;
 run;

 
proc transpose data=KEEP_NMLSM out = TMP_OnOff0;
 by OUTCOME;
 var ON_FOG;
 run;
data TMP_OnOff1;
 set TMP_OnOff0;
 ONOFF_mean = COL1;
 ONOFF_lower = COL2;
 ONOFF_upper = COL3;
 if COL2 = . and COL3 = . then delete;
 drop _NAME_ COL1 - COL3;
 run;
proc sort;
 by OUTCOME;
 run;

data TABLE3;
 merge TMP_NO1 TMP_OFF1 TMP_ONOFF1 TMP_DIFF1;
 by OUTCOME;
 run;
proc sort data=TABLE3;
 by TABLE_ORDER;
 run;
proc export data=TABLE3 outfile = "&LOCATION\Landes et al - Table 3.csv" replace;
run;


/*||text||text||text||text||text||text||text||text||text||text||text||text||text||text||
  Controlling for age, disease duration, and sex, ONOFF-FOG patients had statistically 
  greater disease severity with higher scores on both the motor-related and non-motor 
  related questions of the UPDRS (Table 3) than in OFF-FOG; consequently, the total 
  UPDRS score was also statistically higher in ONOFF-FOG.  
  ||text||text||text||text||text||text||text||text||text||text||text||text||text||text||*/ 
title 'Summary of Table 3 results';
proc print noobs data=TABLE3;
 where OUTCOME in ('totalUPDRS','motorUPDRS','UPDRSDIFF');
 var OFF_mean ONOFF_mean DIFF DIFF_LO DIFF_UP DIFF_PVAL;
 run;

/*||text||text||text||text||text||text||text||text||text||text||text||text||text||text||
  Cognitive scores were statistically lower on the MoCA, FAB, and SCOPA-Cog in ONOFF-FOG 
  patients compared to OFF-FOG patients. Quality of life (as measured by the PDQ-39) was 
  also statistically worse in ONOFF-FOG patients.
  ||text||text||text||text||text||text||text||text||text||text||text||text||text||text||*/ 
proc print noobs data=TABLE3;
 where OUTCOME in ('MOCA','FAB','SCOPA', 'PDQ');
 var OFF_mean ONOFF_mean DIFF DIFF_LO DIFF_UP DIFF_PVAL;
 run;

/*||text||text||text||text||text||text||text||text||text||text||text||text||text||text||
  While apathy scores on the AES were greater in OFF-FOG patients by 3.4 points, no 
  difference (i.e. a difference of 0) was also plausible. Finally, there was little to 
  no evidence that these two FOG groups differed in depression (HAM-D), anxiety (HAM-A), 
  or sleep quality (RBD and Epworth Sleepiness Questionnaires).
  ||text||text||text||text||text||text||text||text||text||text||text||text||text||text||*/ 
proc print noobs data=TABLE3;
 where OUTCOME in ('APATHY','HAMD','HAMA', 'RBDQ','EPWORTH');
 var OFF_mean ONOFF_mean DIFF DIFF_LO DIFF_UP DIFF_PVAL;
 run;


/*||text||text||text||text||text||text||text||text||text||text||text||text||text||text||
  Based  on individual question responses on the FOG-Q, mean frequency and duration were 
  both about 1 standard deviation higher in ONOFF-FOG patients than the means in their 
  OFF-FOG peers (3.31�0.62 vs 2.00�1.12 score for item 3 frequency, 1.47�0.97 vs 2.31�0.93 
  item 4 longest duration and 1.88�0.75 vs 1.06�0.80 for average of items 5-6, average 
  duration). 
  ||text||text||text||text||text||text||text||text||text||text||text||text||text||text||*/ 

title 'Summary Statistics for FOGQ items';
proc means data = STATIC_DATA n mean stddev maxdec=2;
 class DXGRP;
 var FOGQq3 FOGQq4 FOGQ_AvQ5_6;
 run;


 /*================================================================================
  400 -  Gait kinematics - Do slopes of motorUPDRS depend on FOG group?  
         (testing the motorUPDRS_c*DXGRP interaction)
  ================================================================================*/
 
/*||text||text||text||text||text||text||text||text||text||text||text||text||text||text||
  For all but three features, there was little to no evidence that the slope of motor 
  UPDRS depended on FOG group (all interaction ps >= 0.130).
  ||text||text||text||text||text||text||text||text||text||text||text||text||text||text||*/ 
 
/* We list the relevant summary statistics in comments. In particular, we 
   record the lowest interaction ( motorUPDRS_c*DXGRP) p-value of the 4 
   measure types {mean, CV, mean ratio, CV ratio}.  */
                                    /* LOWEST INTXN
                                       P-VALUE             */
%ANCOVA_INTXN(AmbTime, _SKIP=1);    /*    Mean p=0.1303    */
%ANCOVA_INTXN(StWdth, _SKIP=1);     /*      CV p=0.1519    */
%ANCOVA_INTXN(FtLnth, _SKIP=1);     /* CVRatio p=0.2592    */
%ANCOVA_INTXN(TotDSupPct, _SKIP=1); /*    Mean p=0.4465    */ 
%ANCOVA_INTXN(StncPct, _SKIP=1);    /*    Mean p=0.4522    */
%ANCOVA_INTXN(IntPrs, _SKIP=1);     /* CVRatio p=0.4911    */
%ANCOVA_INTXN(Cadence, _SKIP=1);    /*    Mean p=0.8465    */


 /*================================================================================
  410 -  Gait kinematics - comparing FOG groups, assuming motorUPDRS has the same 
         linear effect for each of the 3 FOG groups
  ================================================================================*/

 data LSM_DIFFS_ORIG_BASE;
  input FEATURE $12. VARTYPE $7.  DX_GRP $2. _DXGRP $7. OFF 
        MEAN2 DIFF LOWER95 UPPER95 TVALUE DF PROBT;
  cards;
-----------|------|-|------| -999 -999 -999 -999 -999 -999 -999 -999 
;
run;
 data LSM_DIFFS_BASE;
  input FEATURE $12. VARTYPE $7. DXGRP $7. _DXGRP $7. 
        SM1 SM2 SDIFF SLO SUP SDIFF_CHECK STANDARDIZER DF TVALUE PROBT;
  cards;
-----------|------|------|------|  -999 -999 -999 -999 -999 -999 -999 -999 -999  -999 
;
run;


                              /* Lowest p-val on          2nd lowest
                                 motorUPDRS effect                    */
%ANCOVA(IntPrs, _SKIP=1);     /*    Mean p=0.4819                     */
%ANCOVA(FtLnth, _SKIP=1);     /* CVRatio p=0.1444                     */
%ANCOVA(Cadence, _SKIP=1);    /*    Mean p=0.7100                     */
%ANCOVA(StTime, _SKIP=1);     /*      CV p=0.0162       Mean p=0.5335 */
%ANCOVA(StncPct, _SKIP=1);    /*      CV p=0.0496    CVRatio p=0.0703 */
%ANCOVA(StWdth, _SKIP=1);     /*    Mean p=0.0881                     */
%ANCOVA(TotDSupPct, _SKIP=1); /*      CV p=.0116        Mean p=0.1260 */
%ANCOVA(StVel, _SKIP=1);      /*      CV p=.0003        Mean p=0.0034 */
%ANCOVA(AmbTime, _SKIP=1);    /*    Mean p=0.0477                     */
%ANCOVA(StLnth, _SKIP=1);     /*      CV p=.0004        Mean p=0.0007 */

data TMP1;
 set LSM_DIFFS_BASE;
 if DXGRP ne "OFF-FOG" then delete;
 run;
proc sort data=TMP1;
 by VARTYPE FEATURE _DXGRP;
 run;
data TMP2;
 set LSM_DIFFS_ORIG_BASE;
 if DX_GRP = "-|" then delete;
 run;
proc sort data=TMP2;
 by VARTYPE FEATURE _DXGRP;
 run;
data FIG1_RESULTS;
 retain VARTYPE FEATURE OFF_FOG _DXGRP MEAN2 DIFF LOWER95 UPPER95 TVALUE DF PROBT
        STANDARDIZER stOFF_FOG stMEAN2 stDIFF stLOWER95 stUPPER95 order;
 merge TMP2 TMP1;
 by VARTYPE FEATURE _DXGRP;
 order + 1;
 OFF_FOG = OFF;
 stOFF_FOG = SM1;
 stMEAN2 = SM2;
 stDIFF = SDIFF;
 stLOWER95 = SLO;
 stUPPER95 = SUP;
 /* Deleting results for OFF-FOG vs No-FOG comparisons on these features:
     CV of StLnth
     CV of StVel
     Ratio of means of StTime*/
 if (VARTYPE = "CV" and FEATURE in ('StLnth', 'StVel') and _DXGRP = 'noFOG') or
    (VARTYPE = "MnRatio" and FEATURE ='StTime' and _DXGRP = 'noFOG') then do;
             MEAN2 = .;  DIFF = .; LOWER95 = .; UPPER95 = .; 
             TVALUE = .; DF = .; PROBT = .; STANDARDIZER = .; 
             stOFF_FOG = .; stMEAN2 = .; stDIFF = .; stLOWER95 = .; stUPPER95 = .;
			 end;	 
 keep VARTYPE FEATURE OFF_FOG _DXGRP MEAN2 DIFF LOWER95 UPPER95 TVALUE DF PROBT
        STANDARDIZER stOFF_FOG stMEAN2 stDIFF stLOWER95 stUPPER95;
 run;

proc export data=FIG1_RESULTS outfile="&LOCATION\Landes et al - Figure 1 results (03FEB2022).csv";
run;


/*||text||text||text||text||text||text||text||text||text||text||text||text||text||text||
  Compared to no-FOG patients, OFF-FOG patients had statistically greater total double 
  support percent (see Fig. 1A for example), stance phase percent, ambulation time, and 
  stride width, slower stride velocity, and shorter stride length; ...
  ||text||text||text||text||text||text||text||text||text||text||text||text||text||text||*/ 

proc sort data=FIG1_RESULTS;
 by VARTYPE _DXGRP PROBT;
 run;
ods listing select all;
title 'Differences between OFF-FOG and noFOG';
title2 'For means of gait measures';
proc print noobs data=FIG1_RESULTS;
 where VARTYPE = 'Mean' and _DXGRP = 'noFOG';
 var FEATURE OFF_FOG _DXGRP MEAN2 DIFF LOWER95 UPPER95 PROBT;
 run;

/*||text||text||text||text||text||text||text||text||text||text||text||text||text||text||
  ... the CV was statistically greater in stance phase percent and foot-strike length 
  (Fig 2A and 2B, black circles). 
  ||text||text||text||text||text||text||text||text||text||text||text||text||text||text||*/ 

title2 'For CVs of gait measures';
proc print noobs data=FIG1_RESULTS;
 where VARTYPE = 'CV' and _DXGRP = 'noFOG';
 var FEATURE OFF_FOG _DXGRP MEAN2 DIFF LOWER95 UPPER95 PROBT;
 run;


/*||text||text||text||text||text||text||text||text||text||text||text||text||text||text||
  Importantly, the estimated differences between ONOFF-FOG and OFF-FOG patients were at 
  least as large, and in the opposite direction, as the statistically significant 
  differences between no-FOG and OFF-FOG patients for 
  mean total double support percent ...
  and stance phase percent, and 
  CV of foot-strike length. 
  ||text||text||text||text||text||text||text||text||text||text||text||text||text||text||*/ 

ods listing select all;
title 'Differences between OFF-FOG and OFFON-FOG';
title2 'For mean of total double support percent';
proc print noobs data=FIG1_RESULTS;
 where VARTYPE = 'Mean' and FEATURE = 'TotDSupPct';
 var FEATURE OFF_FOG _DXGRP MEAN2 DIFF PROBT;
 run;

title2 'For mean of stance phase percent';
proc print noobs data=FIG1_RESULTS;
 where VARTYPE = 'Mean' and FEATURE = 'StncPct';
 var FEATURE OFF_FOG _DXGRP MEAN2 DIFF PROBT;
 run;

title2 'For CV of foot-strike length';
proc print noobs data=FIG1_RESULTS;
 where VARTYPE = 'CV' and FEATURE = 'FtLnth';
 var FEATURE OFF_FOG _DXGRP MEAN2 DIFF PROBT;
 run;

/*||text||text||text||text||text||text||text||text||text||text||text||text||text||text||
  However, due to high variability in ONOFF-FOG patients (SDs of these features were 2.1 
  to 2.5 times greater in the ONOFF-FOG patients), these differences were not 
  statistically significant for the OFF-ONOFF comparison (Fig 1A for example, and Fig 
  2A & 2B, gray squares). 
  ||text||text||text||text||text||text||text||text||text||text||text||text||text||text||*/ 

%let Y = TotDSupPct ;
%let _SKIP = 1; 
title "StdDev estimates from ANCOVA of &Y (Mean)";
proc mixed data=MINIMAL_SET;
 where SKIP < &_SKIP and VARTYPE = 'Mean';
 class DXGRP ;
 model &Y = DXGRP motorUPDRS_c MALE EnrollAge_c DisDur_c/ ddfm=kr2;
 repeated / group = DXGRP type=vc;
 ods output covparms=COVPARM0;
 ods listing select none;
 run;
data COVPARM1;
 set COVPARM0;
 StdDev = sqrt(ESTIMATE);
 run;
 ods listing select all;
proc print noobs data=COVPARM1;
 var GROUP StdDev;
 run;

%let Y = StncPct ;
%let _SKIP = 1; 
title "StdDev estimates from ANCOVA of &Y (Mean)";
proc mixed data=MINIMAL_SET;
 where SKIP < &_SKIP and VARTYPE = 'Mean';
 class DXGRP ;
 model &Y = DXGRP motorUPDRS_c MALE EnrollAge_c DisDur_c/ ddfm=kr2;
 repeated / group = DXGRP type=vc;
 ods output covparms=COVPARM0;
 ods listing select none;
 run;
data COVPARM1;
 set COVPARM0;
 StdDev = sqrt(ESTIMATE);
 run;
 ods listing select all;
proc print noobs data=COVPARM1;
 var GROUP StdDev;
 run;
 
%let Y = FtLnth ;
%let _SKIP = 1; 
title "StdDev estimates from ANCOVA of &Y (CV)";
proc mixed data=MINIMAL_SET;
 where SKIP < &_SKIP and VARTYPE = 'CV';
 class DXGRP ;
 model &Y = DXGRP motorUPDRS_c MALE EnrollAge_c DisDur_c/ ddfm=kr2;
 repeated / group = DXGRP type=vc;
 ods output covparms=COVPARM0;
 ods listing select none;
 run;
data COVPARM1;
 set COVPARM0;
 StdDev = sqrt(ESTIMATE);
 run;
 ods listing select all;
proc print noobs data=COVPARM1;
 var GROUP StdDev;
 run;


/*||text||text||text||text||text||text||text||text||text||text||text||text||text||text||
  For estimated mean differences, 
     CVs of stride time, 
            integrated pressure, and 
            total double support percent 
  were also at least as large, and in the opposite direction between OFF vs ONOFF-FOG 
  compared to OFF vs noFOG comparisons,  but none of these comparisons were 
  statistically significant. 
  ||text||text||text||text||text||text||text||text||text||text||text||text||text||text||*/ 

title 'Differences between OFF-FOG and OFFON-FOG';
title2 'For CV of stride time';
proc print noobs data=FIG1_RESULTS;
 where VARTYPE = 'CV' and FEATURE = 'StTime';
 var FEATURE OFF_FOG _DXGRP MEAN2 DIFF PROBT;
 run;

title2 'For CV of integrated pressure';
proc print noobs data=FIG1_RESULTS;
 where VARTYPE = 'CV' and FEATURE = 'IntPrs';
 var FEATURE OFF_FOG _DXGRP MEAN2 DIFF PROBT;
 run;

title2 'For CV of total double support percent';
proc print noobs data=FIG1_RESULTS;
 where VARTYPE = 'CV' and FEATURE = 'TotDSupPct';
 var FEATURE OFF_FOG _DXGRP MEAN2 DIFF PROBT;
 run;


 /*================================================================================
  420 -  Gait kinematics - comparing FOG groups when there is evidence of an 
         group-dependent motorUPDRS effects. 
  ================================================================================*/


/*||text||text||text||text||text||text||text||text||text||text||text||text||text||text||
   For three features, there was evidence that the slope of motor UPDRS depended on FOG 
   group (all interaction ps <= 0.089). 
  ||text||text||text||text||text||text||text||text||text||text||text||text||text||text||*/ 


                                 /* ***  SIGNIF INTXN  ***     LOWEST INTXN
                                                               P-VALUE          */
%ANCOVA_INTXN(StLnth, _SKIP=1);  /* ***     CV p=0.0022***        Mean p=0.1664 */
%ANCOVA_INTXN(StTime, _SKIP=1);  /* ***MnRatio p=0.0559***     CVRatio p=0.3495 */
%ANCOVA_INTXN(StVel, _SKIP=1);   /* ***     CV p=0.0890***     CVRatio p=0.3312 */

/*||text||text||text||text||text||text||text||text||text||text||text||text||text||text||
   As motor UPDRS increased, CV of stride-length and stride-velocity increased 
   significantly faster in OFF- and ONOFF-FOG patients than in no-FOG patients where 
   motor UPDRS had a near-0 slope (see Fig. 1B for example). 
  ||text||text||text||text||text||text||text||text||text||text||text||text||text||text||*/ 

%let Y = StLnth ;
title1 "ANCOVA of &Y - DxGrp dependent slopes on Motor UPDRS";
title2 'All DxGrp included';
proc mixed data=MINIMAL_SET;
 where SKIP ne 1 and VARTYPE = 'CV';
 by VARTYPE;
 class DXGRP ;
 model &Y = DXGRP motorUPDRS_c DXGRP*motorUPDRS_c 
            MALE EnrollAge_c DisDur_c/ ddfm=kr2 solution;
 repeated / group = DXGRP type=vc;
 ods listing select none;
 ods output solutionf=SOLN0;
 run;
 ods listing select all;
proc print data=SOLN0 noobs;
where EFFECT in ('motorUPDRS_c', 'motorUPDRS_c*DXGRP');
var EFFECT DXGRP ESTIMATE STDERR DF TVALUE PROBT;
run;

%let Y = StVel ;
title1 "ANCOVA of &Y - DxGrp dependent slopes on Motor UPDRS";
title2 'All DxGrp included';
proc mixed data=MINIMAL_SET;
 where SKIP ne 1 and VARTYPE = 'CV';
 by VARTYPE;
 class DXGRP ;
 model &Y = DXGRP motorUPDRS_c DXGRP*motorUPDRS_c 
            MALE EnrollAge_c DisDur_c/ ddfm=kr2 solution;
 repeated / group = DXGRP type=vc;
 ods listing select none;
 ods output solutionf=SOLN0;
 run;
 ods listing select all;
proc print data=SOLN0 noobs;
where EFFECT in ('motorUPDRS_c', 'motorUPDRS_c*DXGRP');
var EFFECT DXGRP ESTIMATE STDERR DF TVALUE PROBT;
run;


/*||text||text||text||text||text||text||text||text||text||text||text||text||text||text||
   At midrange and higher values of motor UPDRS, OFF-FOG patients had significantly 
   more variability in stride-length and stride-velocity than in the no-FOG patients; 
   the CVs were between 0.9 and 1.75 percentage points (pp) higher in the OFF-FOG 
   patients. We note that CV in ONOFF-FOG patients was (a constant) 1.5 pp higher than 
   OFF-FOG patients for stride-length and (a constant) 1.9 pp higher for stride-
   velocity, but but as the residual standard deviation of ONOFF-FOG patients was at 
   least 3.6 times greater than that for the OFF-FOG patients,, these differences 
   were not significant. 
  ||text||text||text||text||text||text||text||text||text||text||text||text||text||text||*/ 

%let Y = StLnth ;
title1 "ANCOVA of &Y - Differences among FOG groups";
proc mixed data=MINIMAL_SET;
 where SKIP ne 1 and VARTYPE = 'CV';
 by VARTYPE;
 class DXGRP (ref='OFF-FOG') FOG (ref='0');
 model &Y = DXGRP motorUPDRS_c FOG*motorUPDRS_c 
            MALE EnrollAge_c DisDur_c/ ddfm=kr2 solution;
 repeated / group = DXGRP type=vc;
 estimate 'OffFOG-NoFOG|M=-7.67' DXGRP 0  -1  1    motorUPDRS_c -7.67      FOG*motorUPDRS_c -7.67 0 /cl;
 estimate 'OffFOG-NoFOG|M=-4.17' DXGRP 0  -1  1    motorUPDRS_c -4.17      FOG*motorUPDRS_c -4.17 0 /cl;
 estimate 'OffFOG-NoFOG|M=-1.17' DXGRP 0  -1  1    motorUPDRS_c -1.17      FOG*motorUPDRS_c -1.17 0 /cl;
 estimate 'OffFOG-NoFOG|M=0    ' DXGRP 0  -1  1    motorUPDRS_c 0          FOG*motorUPDRS_c  0    0 /cl;
 estimate 'OffFOG-OnFOG        ' DXGRP -1  0  1 /cl;
 ods listing select covparms estimates ;
 run;

%let Y = StVel ;
title1 "ANCOVA of &Y - Differences among FOG groups";
proc mixed data=MINIMAL_SET;
 where SKIP ne 1 and VARTYPE = 'CV';
 by VARTYPE;
 class DXGRP (ref='OFF-FOG') FOG (ref='0');
 model &Y = DXGRP motorUPDRS_c FOG*motorUPDRS_c 
            MALE EnrollAge_c DisDur_c/ ddfm=kr2 solution;
 repeated / group = DXGRP type=vc;
 estimate 'OffFOG-NoFOG|M=-7.67' DXGRP 0  -1  1    motorUPDRS_c -7.67      FOG*motorUPDRS_c -7.67 0 /cl;
 estimate 'OffFOG-NoFOG|M=-4.17' DXGRP 0  -1  1    motorUPDRS_c -4.17      FOG*motorUPDRS_c -4.17 0 /cl;
 estimate 'OffFOG-NoFOG|M=-1.17' DXGRP 0  -1  1    motorUPDRS_c -1.17      FOG*motorUPDRS_c -1.17 0 /cl;
 estimate 'OffFOG-NoFOG|M=0    ' DXGRP 0  -1  1    motorUPDRS_c 0          FOG*motorUPDRS_c  0    0 /cl;
 estimate 'OffFOG-OnFOG        ' DXGRP -1  0  1 /cl;
 ods listing select covparms estimates;
 run;


 /*================================================================================
  500 -  Gathering p-values from statistical tests made above.
  ================================================================================*/

/*||text||text||text||text||text||text||text||text||text||text||text||text||text||text||
  In Figs 2, 3, S1 Fig, and Table 3, we conducted 80 comparisons. Of those, 18 were 
  significant at the 0.05 significance level. We computed the positive False Discovery 
  Rate, which estimates how many of the significant results may be Type I errors [24]. 
  The positive False Discovery Rate was 0.14, with a 95% confidence upper bound of 0.23; 
  this means, we are 95% confident that there were less than 5 false discoveries in the 18.
  ||text||text||text||text||text||text||text||text||text||text||text||text||text||text||*/ 
 
data PVAL_TMP1;
 set KEEP_NMDIFF;
 if DXGRP ne "OFF-FOG" then delete;
 if _DXGRP = "noFOG" then delete;
 keep PROBT;
 run;

data PVAL_TMP2;
 set FIG1_RESULTS;
 if PROBT = . then delete;
 keep PROBT;
 run;

 data PVAL_for_pFDR;
  set PVAL_TMP1 PVAL_TMP2;
  run;
proc sort;
 by PROBT;
 run;
proc export data=PVAL_for_pFDR 
 outfile = "&LOCATION\Landes et al - P-values for pFDR (03FEB2022).csv";
run;

/* See accompanying R code for computation of the pFDR. 
   Filename: "Landes et al - pFDR and Fig 4 (03FEB2022).R" */


/*=========================================================================================
  600 - Calculating power for a range of effect sizes (DELTA = 0.5 to 1.5 by 0.25) over 
        total sample sizes from 20 to 1000 (in unequal increments). These results
        are in Figure 4.
        
        Admittedly, the following code could have been made shorter with a macro, so you
        will see the same code repeated for each total sample size (TOTAL_N) we consider. 

        The calculated power values are gathered in SUMPOW_ALL and output to the 
        user-specified location. The output data set is imported into R to produce Figure 4.
  =========================================================================================*/

/* We use the following seeds below so that the 
   same result is achieved with each run of the code. */
%let SEED1 = 123456;
%let SEED2 = 789012;
%let SEED3 = 345678;
%let SEED4 = 901234;


data FAKE_SAMPLE0;
 /* From our study, SDs of "Age at motor onset" were 9.6, 10.9, & 9.7.
    From Table 1 of Amboni et al (2015), SDs of "Onset age" were 10.0, 9.9, 9.5, & 9.8. */
 SD_ONSET_AGE = 10;
 /* From our study, SDs of "Disease duration" were 4.9, 6.4, & 5.1.
    From Table 1 of Amboni et al (2015), SDs of "Disease duration" were 3.8, 4.8, 4.5, & 5.3. */
 SD_DISEASE_DURATION = 5; 
 /* From our study, SDs of "UPDRS Part III (motor)" were approximately 4.9, 6.4, & 5.1.
    From Table 1 of Amboni et al (2015), SDs of "UPDRS total score, Part III" 
         were 12.0 and 12.6 for Off-freezers and Onoff-freezers. */
 SD_motorUPDRS_OFF = 15;
 SD_motorUPDRS_ON = 20;
 ONFOG_SD_MULTIPLIER = 2;
 TOTAL_N = 1000; /* TOTAL_N needs to be an even number */
do DELTA = 0.5 to 1.5 by 0.25;
do REP = 1 to 1000;
 do ON_FOG = 0, 1;
  do N = 1 to TOTAL_N/2;
   MALE = ( mod(N,2) = 0 ); /* Even split on sex. */
   ONSET_AGE = rannor(&SEED1)*SD_ONSET_AGE;
   DISEASE_DURATION = rannor(&SEED2)*SD_DISEASE_DURATION;
   motorUPDRS = rannor(&SEED3)*( SD_motorUPDRS_OFF*(ON_FOG = 0) + 
                            SD_motorUPDRS_ON*(ON_FOG = 1) ); 
   EY_COVARIATES = MALE + ONSET_AGE + DISEASE_DURATION + motorUPDRS ;
   SD = (ON_FOG = 0) + ON_FOG*ONFOG_SD_MULTIPLIER;
   Y = 0.01*EY_COVARIATES + DELTA*ON_FOG ;
   output;
  end;
 end;
end;
end;
run;

proc sort; 
 by DELTA REP;
 run;
/*--------------- TOTAL_N = 1000 ---------------*/
proc mixed data=FAKE_SAMPLE0 noprofile;
 by DELTA REP;
 class MALE ON_FOG;
 model Y = MALE ON_FOG ONSET_AGE DISEASE_DURATION motorUPDRS / s;
 repeated / group=ON_FOG;
 parms (1) (4) / noiter noprofile;
 lsmeans ON_FOG / diff;
 ods listing select none;
 ods output diffs=DIFF0;
 run; 
data POWER0;
 set DIFF0;
 POWER05 = 1 - probt( tinv( 1-.05/2, DF), DF, abs(TVALUE) );
 run;
 ods listing select all;
proc means data=POWER0 mean ;
 class DELTA;
 var POWER05;
 ods output summary=SUMPOW0;
 run;
data SUMPOW1000; set SUMPOW0; N = 1000; run;

/*--------------- TOTAL_N = 500 ---------------*/ 
proc mixed data=FAKE_SAMPLE0 noprofile;
 where N < 501;
 by DELTA REP;
 class MALE ON_FOG;
 model Y = MALE ON_FOG ONSET_AGE DISEASE_DURATION motorUPDRS / s;
 repeated / group=ON_FOG;
 parms (1) (4) / noiter noprofile;
 lsmeans ON_FOG / diff;
 ods listing select none;
 ods output diffs=DIFF0;
 run; 
data POWER0;
 set DIFF0;
 POWER05 = 1 - probt( tinv( 1-.05/2, DF), DF, abs(TVALUE) );
 run;
 ods listing select all;
proc means data=POWER0 mean clm;
 class DELTA;
 var POWER05;
 ods output summary=SUMPOW0;
 run;
data SUMPOW500; set SUMPOW0; N = 500; run;

/*--------------- TOTAL_N = 200 ---------------*/
proc mixed data=FAKE_SAMPLE0 noprofile;
 where N < 201;
 by DELTA REP;
 class MALE ON_FOG;
 model Y = MALE ON_FOG ONSET_AGE DISEASE_DURATION motorUPDRS / s;
 repeated / group=ON_FOG;
 parms (1) (4) / noiter noprofile;
 lsmeans ON_FOG / diff;
 ods listing select none;
 ods output diffs=DIFF0;
 run; 
data POWER0;
 set DIFF0;
 POWER05 = 1 - probt( tinv( 1-.05/2, DF), DF, abs(TVALUE) );
 run;
 ods listing select all;
proc means data=POWER0 mean clm;
 class DELTA;
 var POWER05;
 ods output summary=SUMPOW0;
 run;
data SUMPOW200; set SUMPOW0; N = 200; run;

/*--------------- TOTAL_N = 190 ---------------*/
proc mixed data=FAKE_SAMPLE0 noprofile;
 where N < 191;
 by DELTA REP;
 class MALE ON_FOG;
 model Y = MALE ON_FOG ONSET_AGE DISEASE_DURATION motorUPDRS / s;
 repeated / group=ON_FOG;
 parms (1) (4) / noiter noprofile;
 lsmeans ON_FOG / diff;
 ods listing select none;
 ods output diffs=DIFF0;
 run; 
data POWER0;
 set DIFF0;
 POWER05 = 1 - probt( tinv( 1-.05/2, DF), DF, abs(TVALUE) );
 run;
 ods listing select all;
proc means data=POWER0 mean clm;
 class DELTA;
 var POWER05;
 ods output summary=SUMPOW0;
 run;
data SUMPOW190; set SUMPOW0; N = 190; run;

/*--------------- TOTAL_N = 180 ---------------*/
proc mixed data=FAKE_SAMPLE0 noprofile;
 where N < 181;
 by DELTA REP;
 class MALE ON_FOG;
 model Y = MALE ON_FOG ONSET_AGE DISEASE_DURATION motorUPDRS / s;
 repeated / group=ON_FOG;
 parms (1) (4) / noiter noprofile;
 lsmeans ON_FOG / diff;
 ods listing select none;
 ods output diffs=DIFF0;
 run; 
data POWER0;
 set DIFF0;
 POWER05 = 1 - probt( tinv( 1-.05/2, DF), DF, abs(TVALUE) );
 run;
 ods listing select all;
proc means data=POWER0 mean clm;
 class DELTA;
 var POWER05;
 ods output summary=SUMPOW0;
 run;
data SUMPOW180; set SUMPOW0; N = 180; run;

/*--------------- TOTAL_N = 170 ---------------*/
proc mixed data=FAKE_SAMPLE0 noprofile;
 where N < 171;
 by DELTA REP;
 class MALE ON_FOG;
 model Y = MALE ON_FOG ONSET_AGE DISEASE_DURATION motorUPDRS / s;
 repeated / group=ON_FOG;
 parms (1) (4) / noiter noprofile;
 lsmeans ON_FOG / diff;
 ods listing select none;
 ods output diffs=DIFF0;
 run; 
data POWER0;
 set DIFF0;
 POWER05 = 1 - probt( tinv( 1-.05/2, DF), DF, abs(TVALUE) );
 run;
 ods listing select all;
proc means data=POWER0 mean clm;
 class DELTA;
 var POWER05;
 ods output summary=SUMPOW0;
 run;
data SUMPOW170; set SUMPOW0; N = 170; run;

/*--------------- TOTAL_N = 160 ---------------*/
proc mixed data=FAKE_SAMPLE0 noprofile;
 where N < 161;
 by DELTA REP;
 class MALE ON_FOG;
 model Y = MALE ON_FOG ONSET_AGE DISEASE_DURATION motorUPDRS / s;
 repeated / group=ON_FOG;
 parms (1) (4) / noiter noprofile;
 lsmeans ON_FOG / diff;
 ods listing select none;
 ods output diffs=DIFF0;
 run; 
data POWER0;
 set DIFF0;
 POWER05 = 1 - probt( tinv( 1-.05/2, DF), DF, abs(TVALUE) );
 run;
 ods listing select all;
proc means data=POWER0 mean clm;
 class DELTA;
 var POWER05;
 ods output summary=SUMPOW0;
 run;
data SUMPOW160; set SUMPOW0; N = 160; run;

/*--------------- TOTAL_N = 150 ---------------*/
proc mixed data=FAKE_SAMPLE0 noprofile;
 where N < 151;
 by DELTA REP;
 class MALE ON_FOG;
 model Y = MALE ON_FOG ONSET_AGE DISEASE_DURATION motorUPDRS / s;
 repeated / group=ON_FOG;
 parms (1) (4) / noiter noprofile;
 lsmeans ON_FOG / diff;
 ods listing select none;
 ods output diffs=DIFF0;
 run; 
data POWER0;
 set DIFF0;
 POWER05 = 1 - probt( tinv( 1-.05/2, DF), DF, abs(TVALUE) );
 run;
 ods listing select all;
proc means data=POWER0 mean clm;
 class DELTA;
 var POWER05;
 ods output summary=SUMPOW0;
 run;
data SUMPOW150; set SUMPOW0; N = 150; run;

/*--------------- TOTAL_N = 140 ---------------*/
proc mixed data=FAKE_SAMPLE0 noprofile;
 where N < 141;
 by DELTA REP;
 class MALE ON_FOG;
 model Y = MALE ON_FOG ONSET_AGE DISEASE_DURATION motorUPDRS / s;
 repeated / group=ON_FOG;
 parms (1) (4) / noiter noprofile;
 lsmeans ON_FOG / diff;
 ods listing select none;
 ods output diffs=DIFF0;
 run; 
data POWER0;
 set DIFF0;
 POWER05 = 1 - probt( tinv( 1-.05/2, DF), DF, abs(TVALUE) );
 run;
 ods listing select all;
proc means data=POWER0 mean clm;
 class DELTA;
 var POWER05;
 ods output summary=SUMPOW0;
 run;
data SUMPOW140; set SUMPOW0; N = 140; run;

/*--------------- TOTAL_N = 130 ---------------*/
proc mixed data=FAKE_SAMPLE0 noprofile;
 where N < 131;
 by DELTA REP;
 class MALE ON_FOG;
 model Y = MALE ON_FOG ONSET_AGE DISEASE_DURATION motorUPDRS / s;
 repeated / group=ON_FOG;
 parms (1) (4) / noiter noprofile;
 lsmeans ON_FOG / diff;
 ods listing select none;
 ods output diffs=DIFF0;
 run; 
data POWER0;
 set DIFF0;
 POWER05 = 1 - probt( tinv( 1-.05/2, DF), DF, abs(TVALUE) );
 run;
 ods listing select all;
proc means data=POWER0 mean clm;
 class DELTA;
 var POWER05;
 ods output summary=SUMPOW0;
 run;
data SUMPOW130; set SUMPOW0; N = 130; run;

/*--------------- TOTAL_N = 120 ---------------*/
proc mixed data=FAKE_SAMPLE0 noprofile;
 where N < 121;
 by DELTA REP;
 class MALE ON_FOG;
 model Y = MALE ON_FOG ONSET_AGE DISEASE_DURATION motorUPDRS / s;
 repeated / group=ON_FOG;
 parms (1) (4) / noiter noprofile;
 lsmeans ON_FOG / diff;
 ods listing select none;
 ods output diffs=DIFF0;
 run; 
data POWER0;
 set DIFF0;
 POWER05 = 1 - probt( tinv( 1-.05/2, DF), DF, abs(TVALUE) );
 run;
 ods listing select all;
proc means data=POWER0 mean clm;
 class DELTA;
 var POWER05;
 ods output summary=SUMPOW0;
 run;
data SUMPOW120; set SUMPOW0; N = 120; run;

/*--------------- TOTAL_N = 110 ---------------*/
proc mixed data=FAKE_SAMPLE0 noprofile;
 where N < 111;
 by DELTA REP;
 class MALE ON_FOG;
 model Y = MALE ON_FOG ONSET_AGE DISEASE_DURATION motorUPDRS / s;
 repeated / group=ON_FOG;
 parms (1) (4) / noiter noprofile;
 lsmeans ON_FOG / diff;
 ods listing select none;
 ods output diffs=DIFF0;
 run; 
data POWER0;
 set DIFF0;
 POWER05 = 1 - probt( tinv( 1-.05/2, DF), DF, abs(TVALUE) );
 run;
 ods listing select all;
proc means data=POWER0 mean clm;
 class DELTA;
 var POWER05;
 ods output summary=SUMPOW0;
 run;
data SUMPOW110; set SUMPOW0; N = 110; run;

/*--------------- TOTAL_N = 100 ---------------*/
proc mixed data=FAKE_SAMPLE0 noprofile;
 where N < 101;
 by DELTA REP;
 class MALE ON_FOG;
 model Y = MALE ON_FOG ONSET_AGE DISEASE_DURATION motorUPDRS / s;
 repeated / group=ON_FOG;
 parms (1) (4) / noiter noprofile;
 lsmeans ON_FOG / diff;
 ods listing select none;
 ods output diffs=DIFF0;
 run; 
data POWER0;
 set DIFF0;
 POWER05 = 1 - probt( tinv( 1-.05/2, DF), DF, abs(TVALUE) );
 run;
 ods listing select all;
proc means data=POWER0 mean clm;
 class DELTA;
 var POWER05;
 ods output summary=SUMPOW0;
 run;
data SUMPOW100; set SUMPOW0; N = 100; run;

/*--------------- TOTAL_N = 90 ---------------*/
proc mixed data=FAKE_SAMPLE0 noprofile;
 where N < 91;
 by DELTA REP;
 class MALE ON_FOG;
 model Y = MALE ON_FOG ONSET_AGE DISEASE_DURATION motorUPDRS / s;
 repeated / group=ON_FOG;
 parms (1) (4) / noiter noprofile;
 lsmeans ON_FOG / diff;
 ods listing select none;
 ods output diffs=DIFF0;
 run; 
data POWER0;
 set DIFF0;
 POWER05 = 1 - probt( tinv( 1-.05/2, DF), DF, abs(TVALUE) );
 run;
 ods listing select all;
proc means data=POWER0 mean clm;
 class DELTA;
 var POWER05;
 ods output summary=SUMPOW0;
 run;
data SUMPOW90; set SUMPOW0; N = 90; run;

/*--------------- TOTAL_N = 80 ---------------*/
proc mixed data=FAKE_SAMPLE0 noprofile;
 where N < 81;
 by DELTA REP;
 class MALE ON_FOG;
 model Y = MALE ON_FOG ONSET_AGE DISEASE_DURATION motorUPDRS / s;
 repeated / group=ON_FOG;
 parms (1) (4) / noiter noprofile;
 lsmeans ON_FOG / diff;
 ods listing select none;
 ods output diffs=DIFF0;
 run; 
data POWER0;
 set DIFF0;
 POWER05 = 1 - probt( tinv( 1-.05/2, DF), DF, abs(TVALUE) );
 run;
 ods listing select all;
proc means data=POWER0 mean clm;
 class DELTA;
 var POWER05;
 ods output summary=SUMPOW0;
 run;
data SUMPOW80; set SUMPOW0; N = 80; run;

/*--------------- TOTAL_N = 70 ---------------*/
proc mixed data=FAKE_SAMPLE0 noprofile;
 where N < 71;
 by DELTA REP;
 class MALE ON_FOG;
 model Y = MALE ON_FOG ONSET_AGE DISEASE_DURATION motorUPDRS / s;
 repeated / group=ON_FOG;
 parms (1) (4) / noiter noprofile;
 lsmeans ON_FOG / diff;
 ods listing select none;
 ods output diffs=DIFF0;
 run; 
data POWER0;
 set DIFF0;
 POWER05 = 1 - probt( tinv( 1-.05/2, DF), DF, abs(TVALUE) );
 run;
 ods listing select all;
proc means data=POWER0 mean clm;
 class DELTA;
 var POWER05;
 ods output summary=SUMPOW0;
 run;
data SUMPOW70; set SUMPOW0; N = 70; run;

/*--------------- TOTAL_N = 60 ---------------*/
proc mixed data=FAKE_SAMPLE0 noprofile;
 where N < 61;
 by DELTA REP;
 class MALE ON_FOG;
 model Y = MALE ON_FOG ONSET_AGE DISEASE_DURATION motorUPDRS / s;
 repeated / group=ON_FOG;
 parms (1) (4) / noiter noprofile;
 lsmeans ON_FOG / diff;
 ods listing select none;
 ods output diffs=DIFF0;
 run; 
data POWER0;
 set DIFF0;
 POWER05 = 1 - probt( tinv( 1-.05/2, DF), DF, abs(TVALUE) );
 run;
 ods listing select all;
proc means data=POWER0 mean clm;
 class DELTA;
 var POWER05;
 ods output summary=SUMPOW0;
 run;
data SUMPOW60; set SUMPOW0; N = 60; run;

/*--------------- TOTAL_N = 50 ---------------*/
proc mixed data=FAKE_SAMPLE0 noprofile;
 where N < 51;
 by DELTA REP;
 class MALE ON_FOG;
 model Y = MALE ON_FOG ONSET_AGE DISEASE_DURATION motorUPDRS / s;
 repeated / group=ON_FOG;
 parms (1) (4) / noiter noprofile;
 lsmeans ON_FOG / diff;
 ods listing select none;
 ods output diffs=DIFF0;
 run; 
data POWER0;
 set DIFF0;
 POWER05 = 1 - probt( tinv( 1-.05/2, DF), DF, abs(TVALUE) );
 run;
 ods listing select all;
proc means data=POWER0 mean clm;
 class DELTA;
 var POWER05;
 ods output summary=SUMPOW0;
 run;
data SUMPOW50; set SUMPOW0; N = 50; run;

/*--------------- TOTAL_N = 40 ---------------*/
proc mixed data=FAKE_SAMPLE0 noprofile;
 where N < 41;
 by DELTA REP;
 class MALE ON_FOG;
 model Y = MALE ON_FOG ONSET_AGE DISEASE_DURATION motorUPDRS / s;
 repeated / group=ON_FOG;
 parms (1) (4) / noiter noprofile;
 lsmeans ON_FOG / diff;
 ods listing select none;
 ods output diffs=DIFF0;
 run; 
data POWER0;
 set DIFF0;
 POWER05 = 1 - probt( tinv( 1-.05/2, DF), DF, abs(TVALUE) );
 run;
 ods listing select all;
proc means data=POWER0 mean clm;
 class DELTA;
 var POWER05;
 ods output summary=SUMPOW0;
 run;
data SUMPOW40; set SUMPOW0; N = 40; run;

/*--------------- TOTAL_N = 30 ---------------*/
proc mixed data=FAKE_SAMPLE0 noprofile;
 where N < 31;
 by DELTA REP;
 class MALE ON_FOG;
 model Y = MALE ON_FOG ONSET_AGE DISEASE_DURATION motorUPDRS / s;
 repeated / group=ON_FOG;
 parms (1) (4) / noiter noprofile;
 lsmeans ON_FOG / diff;
 ods listing select none;
 ods output diffs=DIFF0;
 run; 
data POWER0;
 set DIFF0;
 POWER05 = 1 - probt( tinv( 1-.05/2, DF), DF, abs(TVALUE) );
 run;
 ods listing select all;
proc means data=POWER0 mean clm;
 class DELTA;
 var POWER05;
 ods output summary=SUMPOW0;
 run;
data SUMPOW30; set SUMPOW0; N = 30; run;

/*--------------- TOTAL_N = 20 ---------------*/
proc mixed data=FAKE_SAMPLE0 noprofile;
 where N < 21;
 by DELTA REP;
 class MALE ON_FOG;
 model Y = MALE ON_FOG ONSET_AGE DISEASE_DURATION motorUPDRS / s;
 repeated / group=ON_FOG;
 parms (1) (4) / noiter noprofile;
 lsmeans ON_FOG / diff;
 ods listing select none;
 ods output diffs=DIFF0;
 run; 
data POWER0;
 set DIFF0;
 POWER05 = 1 - probt( tinv( 1-.05/2, DF), DF, abs(TVALUE) );
 run;
 ods listing select all;
proc means data=POWER0 mean clm;
 class DELTA;
 var POWER05;
 ods output summary=SUMPOW0;
 run;
data SUMPOW20; set SUMPOW0; N = 20; run;

/*--------------- Gathering SUMPOW datasets ---------------*/
data SUMPOW_ALL;
 retain N DELTA POWER LOWER UPPER REPS;
 set SUMPOW20  SUMPOW30  SUMPOW40  SUMPOW50  SUMPOW60  SUMPOW70  SUMPOW80  SUMPOW90  
 SUMPOW100  SUMPOW110  SUMPOW120  SUMPOW130  SUMPOW140  SUMPOW150  SUMPOW160  SUMPOW170  
 SUMPOW180  SUMPOW190  SUMPOW200  ;
 POWER = POWER05_mean;
 LOWER = POWER05_LCLM;
 UPPER = POWER05_UCLM;
 REPS = NOBS;
 keep N DELTA POWER LOWER UPPER REPS;
 run;

proc export data=SUMPOW_ALL 
 outfile="&LOCATION\Landes et al - Power by sample size (03FEB2022).csv" 
 replace;
 run;
