# Supplementary material for: Levodopa ONOFF-state freezing of gait: Defining the gait and non-motor phenotype
Source: PLoS One. 2022 Jun 2;17(6):e0269227. doi: 10.1371/journal.pone.0269227 (PMC9162361; doi:10.1371/journal.pone.0269227)
Supplement: S3 File — (R) [file pone.0269227.s006.R]

#===
#=== User needs to set the working directory with the setwd() function.
#=== This specifies where the input files are stored and where output 
#=== files will be stored. 
#===
#=== Example follows

setwd( "C:\\BIG_FOLDER\\Middle Folder\\little-folder" )


#============================== FIGURE 4 ==============================

dat0 <- read.csv("Landes et al - Power by sample size (03FEB2022).csv")

del <- unique(dat0$DELTA)

#        c(b, l, t, r)
#par(mar=c(5, 4, 4, 2) + 0.1 ) #Default
par(mar=c(5, 5, 4, 2) + 0.1 ) 
plot(dat0$N, dat0$POWER, ylim=c(0, 1), xlim=c(0, 200), type="n",
     ylab="Power", xlab="Total sample size", axes=FALSE, cex.lab=1.75)
axis(1, at=seq(0,200,20), cex.axis=1.5)
axis(2, at=seq(0, 1, .2), las=2, cex.axis=1.5)
#abline(v=seq(20,200,20), col='gray70')
abline(h=0.8, col='red')

for(iter in 1:length(del)) {
  
x <- dat0$N[ dat0$DELTA == del[iter]]
y <- dat0$POWER[ dat0$DELTA == del[iter]]
lines(x, y, lwd=3, lty=iter)
text(x[1], y[1], pos=2, del[iter], cex=1.5)
}
text(20, 0.9, "Effect size", cex=1.5, pos=2)

#============================== Computing pFDR ==============================
#   Note: Run time of the following should be less than one minute.

#---------- Function for computing pFDR ----------#
#  Eqn 9 \hat{ pFDR_{lambda}(gamma) }  as a function
#  Inputs
#   .gamma - the significance level, assumed constant for all tests; default is .05
#   .lambda - a value in [.gamma, 1] for which you assume all H0 are true; default is .20
#   .pvalues - vector of p-values
pFDRlamgam.hat <- function(.gamma=.05, .lambda=.20, .pvalues){
  .m <- length(.pvalues)
  W.lambda <- sum(.pvalues>.lambda)
  R.gamma <- sum(.pvalues<=.gamma)
  pFDR.hat <- W.lambda*.gamma / (  (1-.lambda) * max(R.gamma, 1) * (1 - (1-.gamma)^.m ) )
  return(pFDR.hat)
}

#---------- Reading in the original data  ----------#
origdat0 <- read.csv("Landes et al - P-values for pFDR (03FEB2022).csv")
pval <- origdat0$PROBT

#---------- Setting some global values  ----------#
gamma <- .05
#  Range of LAMBDA runs from significance level to 99% of maximum p-value. 
#  Setting the maximum as such gives us a realistic "pFDRlamgam.hat" value;
#  o.w., when maximum is greater than maximum p-value, pFDRlamgam.hat = 0. 
LAMBDA <-  seq(gamma, .99*max(pval, na.rm=TRUE) , length.out=100); 


#---------- Counting the number of tests rejected at the gamma level  ----------#
R.gamma <- sum(pval<=gamma, na.rm=TRUE); R.gamma


#---------- Calculating minimum pFDR.hat                                    ----------#
#---------- the last term in calculating \hat{ MSE(lamda) } in Eqn 27 & 28  ----------#
tmp.keep <- rep(999, length(LAMBDA))
for(iter in 1:length(LAMBDA)){
  tmp.keep[iter] <- pFDRlamgam.hat(gamma, LAMBDA[iter], pval) 
}
min.pFDRlamgam <- min(tmp.keep)
min.pFDRlamgam

keep.pFDR <- matrix( rep(999,length(LAMBDA)*4), length(LAMBDA), 4)
colnames(keep.pFDR) <- c('lambda','pFDR.gamma','MSE.lambda','pFDR.upper')


#---------- Calculating \hat{ MSE(lambda) }  Eqn 27 & 28  ----------# 
set.seed(287272)
for( lambda.iter in 1:length(LAMBDA)) {
  lambda <- LAMBDA[lambda.iter]
  #-------------------------------------------------------------------------------------#
  # Algorithm 3, step (b).  Forming bootstrapped version of pFDRlamgam for given lambda
  BootR <- 9999
  pFDR.gamma <- pFDRlamgam.hat(gamma, lambda, pval)
  pFDR.boot <- cbind( c(pFDR.gamma, rep(-999,BootR)),  
                      c( (pFDR.gamma-min.pFDRlamgam)^2,  rep(-999,BootR))  )
  for(iter in 2:(BootR+1)){
    pval.b <- sample(pval, length(pval), replace=TRUE)
    boot.est <- pFDRlamgam.hat(gamma, lambda, pval.b)
    boot.sqerr <- (boot.est - min.pFDRlamgam)^2
    pFDR.boot[iter,] <- c(boot.est, boot.sqerr)
  }
  #-------------------------------------------------------------------------------------#
  # Algorithm 3, step (c). Obtaining MSE.hat for the given lambda
  MSE.lambda <- mean(pFDR.boot[,2])  
  #-------------------------------------------------------------------------------------#
  # Algorithm 3, step (e). Obtaining 1-alpha quantile of bootstrapped pFDRlamgam.hat
  pFDR.upper <- quantile(pFDR.boot[,1], probs=.95)  
  #-------------------------------------------------------------------------------------#
  keep.pFDR[lambda.iter,] <- c(lambda, pFDR.gamma, MSE.lambda, pFDR.upper)
}

as.data.frame(keep.pFDR)

final.pFDR <- as.matrix( keep.pFDR[keep.pFDR[,3]==min(keep.pFDR[,3])], 1, 4, byrow=FALSE) 
rownames(final.pFDR) <- c('lambda','pFDR.gamma','MSE.lambda','pFDR.upper') 
final.pFDR
